# Supplementary material for: Investigating the causal roles of cholesterol and triglyceride subfractions across lipoproteins in irritable bowel syndrome: a Mendelian randomization study
Source: Metabol Open. 2025 Dec 18;29:100434. doi: 10.1016/j.metop.2025.100434 (PMC12775915; doi:10.1016/j.metop.2025.100434)
Supplement: Multimedia component 1 [file mmc1.xlsx]

## Sheet: Sheet1
Table S1 Summary of GWAS datasets of Cholesterol exposure and outcome
exposure	ID	Year	Consortium	Sample size	Number of SNPs
Total cholesterol levels	ebi-a-GCST90092985	2022	NA	115082	11590399
Total esterified cholesterol levels	ebi-a-GCST90092986	2022	NA	115082	11590399
Total free cholesterol levels	ebi-a-GCST90092988	2022	NA	115082	11590399
LDL cholesterol levels	ebi-a-GCST90092883	2022	NA	115082	11590399
HDL cholesterol levels	ebi-a-GCST90092822	2022	NA	115082	11590399
VLDL cholesterol levels	ebi-a-GCST90092996	2022	NA	115082	11590399
Free cholesterol levels in LDL	ebi-a-GCST90092885	2022	NA	115082	11590399
Free cholesterol levels in HDL	ebi-a-GCST90092824	2022	NA	115082	11590399
Free cholesterol levels in VLDL	ebi-a-GCST90092998	2022	NA	115082	11590399
Cholesterol levels in chylomicrons and extremely large VLDL	ebi-a-GCST90093040	2022	NA	115082	11590399
Free cholesterol levels in chylomicrons and extremely large VLDL	ebi-a-GCST90093044	2022	NA	115082	11590399
Cholesterol levels in very large HDL	ebi-a-GCST90093004	2022	NA	115082	11590399
Cholesterol levels in very large VLDL	ebi-a-GCST90093016	2022	NA	115082	11590399
Free cholesterol levels in very large HDL	ebi-a-GCST90093008	2022	NA	115082	11590399
Free cholesterol levels in very large VLDL	ebi-a-GCST90093020	2022	NA	115082	11590399
Cholesterol levels in large HDL	ebi-a-GCST90092844	2022	NA	115082	11590399
Cholesterol levels in large LDL	ebi-a-GCST90092856	2022	NA	115082	11590399
Cholesterol levels in large VLDL	ebi-a-GCST90092868	2022	NA	115082	11590399
Free cholesterol levels in large HDL	ebi-a-GCST90092848	2022	NA	115082	11590399
Free cholesterol levels in large LDL	ebi-a-GCST90092860	2022	NA	115082	11590399
Free cholesterol levels in large VLDL	ebi-a-GCST90092872	2022	NA	115082	11590399
Cholesterol levels in medium HDL	ebi-a-GCST90092892	2022	NA	115082	11590399
Cholesterol levels in medium LDL	ebi-a-GCST90092904	2022	NA	115082	11590399
Cholesterol levels in medium VLDL	ebi-a-GCST90092916	2022	NA	115082	11590399
Free cholesterol levels in medium HDL	ebi-a-GCST90092896	2022	NA	115082	11590399
Free cholesterol levels in medium LDL	ebi-a-GCST90092908	2022	NA	115082	11590399
Free cholesterol levels in medium VLDL	ebi-a-GCST90092920	2022	NA	115082	11590399
Cholesterol levels in small HDL	ebi-a-GCST90092944	2022	NA	115082	11590399
Cholesterol levels in small LDL	ebi-a-GCST90092956	2022	NA	115082	11590399
Cholesterol levels in small VLDL	ebi-a-GCST90092968	2022	NA	115082	11590399
Free cholesterol levels in small HDL	ebi-a-GCST90092948	2022	NA	115082	11590399
Free cholesterol levels in small LDL	ebi-a-GCST90092960	2022	NA	115082	11590399
Free cholesterol levels in small VLDL	ebi-a-GCST90092972	2022	NA	115082	11590399
Cholesterol levels in very small VLDL	ebi-a-GCST90093028	2022	NA	115082	11590399
Free cholesterol levels in very small VLDL	ebi-a-GCST90093032	2022	NA	115082	11590399
Cholesterol to total lipids ratio in chylomicrons and extremely large VLDL	ebi-a-GCST90093041	2022	NA	111638	11590399
Free cholesterol to total lipids ratio in chylomicrons and extremely large VLDL	ebi-a-GCST90093045	2022	NA	111638	11590399
Cholesterol to total lipids ratio in very large HDL	ebi-a-GCST90093005	2022	NA	115056	11590399
Free cholesterol to total lipids ratio in very large HDL	ebi-a-GCST90093009	2022	NA	115056	11590399
Cholesterol to total lipids ratio in very large VLDL	ebi-a-GCST90093017	2022	NA	114160	11590399
Free cholesterol to total lipids ratio in very large VLDL	ebi-a-GCST90093021	2022	NA	114160	11590399
Cholesterol to total lipids ratio in large HDL	ebi-a-GCST90092845	2022	NA	115082	11590399
Cholesterol to total lipids ratio in large LDL	ebi-a-GCST90092857	2022	NA	115082	11590399
Cholesterol to total lipids ratio in large VLDL	ebi-a-GCST90092869	2022	NA	115071	11590399
Cholesterol to total lipids ratio in medium HDL	ebi-a-GCST90092893	2022	NA	115082	11590399
Cholesterol to total lipids ratio in medium LDL	ebi-a-GCST90092905	2022	NA	115082	11590399
Cholesterol to total lipids ratio in medium VLDL	ebi-a-GCST90092917	2022	NA	115082	11590399
Cholesterol to total lipids ratio in small HDL	ebi-a-GCST90092945	2022	NA	115082	11590399
Cholesterol to total lipids ratio in small LDL	ebi-a-GCST90092957	2022	NA	115082	11590399
Cholesterol to total lipids ratio in small VLDL	ebi-a-GCST90092969	2022	NA	115082	11590399
Cholesterol to total lipids ratio in very small VLDL	ebi-a-GCST90093029	2022	NA	115082	11590399
Free cholesterol to total lipids ratio in large HDL	ebi-a-GCST90092849	2022	NA	115082	11590399
Free cholesterol to total lipids ratio in large LDL	ebi-a-GCST90092861	2022	NA	115082	11590399
Free cholesterol to total lipids ratio in large VLDL	ebi-a-GCST90092873	2022	NA	115071	11590399
Free cholesterol to total lipids ratio in medium HDL	ebi-a-GCST90092897	2022	NA	115082	11590399
Free cholesterol to total lipids ratio in medium LDL	ebi-a-GCST90092909	2022	NA	115082	11590399
Free cholesterol to total lipids ratio in medium VLDL	ebi-a-GCST90092921	2022	NA	115082	11590399
Free cholesterol to total lipids ratio in small HDL	ebi-a-GCST90092949	2022	NA	115082	11590399
Free cholesterol to total lipids ratio in small LDL	ebi-a-GCST90092961	2022	NA	115082	11590399
Free cholesterol to total lipids ratio in small VLDL	ebi-a-GCST90092973	2022	NA	115082	11590399
Free cholesterol to total lipids ratio in very small VLDL	ebi-a-GCST90093033	2022	NA	115082	11590399
outcome	ID	Year	Consortium	Sample size	Number of SNPs
Irritable bowel syndrome	ebi-a-GCST90016564	2021	NA	486601	9739966
