# Supplementary material for: Investigating the causal roles of cholesterol and triglyceride subfractions across lipoproteins in irritable bowel syndrome: a Mendelian randomization study
Source: Metabol Open. 2025 Dec 18;29:100434. doi: 10.1016/j.metop.2025.100434 (PMC12775915; doi:10.1016/j.metop.2025.100434)
Supplement: Multimedia component 2 [file mmc2.xlsx]

## Sheet: Sheet1
Table S2 Summary of GWAS datasets of triglycerides exposure and outcome
exposure	ID	Year	Consortium	Sample size	Number of SNPs
Total triglycerides levels	ebi-a-GCST90092992	2022	NA	115082	11590399
Triglyceride levels in HDL	ebi-a-GCST90092829	2022	NA	115082	11590399
Triglyceride levels in LDL	ebi-a-GCST90092890	2022	NA	115082	11590399
Triglyceride levels in VLDL	ebi-a-GCST90093003	2022	NA	115082	11590399
Triglyceride levels in chylomicrons and extremely large VLDL	ebi-a-GCST90093050	2022	NA	115082	11590399
Triglyceride levels in very large HDL	ebi-a-GCST90093014	2022	NA	115082	11590399
Triglyceride levels in very large VLDL	ebi-a-GCST90093026	2022	NA	115082	11590399
Triglyceride levels in large HDL	ebi-a-GCST90092854	2022	NA	115082	11590399
Triglyceride levels in large LDL	ebi-a-GCST90092866	2022	NA	115082	11590399
Triglyceride levels in large VLDL	ebi-a-GCST90092878	2022	NA	115082	11590399
Triglyceride levels in medium HDL	ebi-a-GCST90092902	2022	NA	115082	11590399
Triglyceride levels in medium LDL	ebi-a-GCST90092914	2022	NA	115082	11590399
Triglyceride levels in medium VLDL	ebi-a-GCST90092926	2022	NA	115082	11590399
Triglyceride levels in small HDL	ebi-a-GCST90092954	2022	NA	115082	11590399
Triglyceride levels in small LDL	ebi-a-GCST90092966	2022	NA	115082	11590399
Triglyceride levels in small VLDL	ebi-a-GCST90092978	2022	NA	115082	11590399
Triglyceride levels in very small VLDL	ebi-a-GCST90093038	2022	NA	115082	11590399
Triglycerides to total lipids ratio in chylomicrons and extremely large VLDL	ebi-a-GCST90093051	2022	NA	111638	11590399
Triglycerides to total lipids ratio in very large HDL	ebi-a-GCST90093015	2022	NA	115056	11590399
Triglycerides to total lipids ratio in very large VLDL	ebi-a-GCST90093027	2022	NA	114160	11590399
Triglycerides to total lipids ratio in large HDL	ebi-a-GCST90092855	2022	NA	115082	11590399
Triglycerides to total lipids ratio in large LDL	ebi-a-GCST90092867	2022	NA	115082	11590399
Triglycerides to total lipids ratio in large VLDL	ebi-a-GCST90092879	2022	NA	115071	11590399
Triglycerides to total lipids ratio in medium HDL	ebi-a-GCST90092903	2022	NA	115082	11590399
Triglycerides to total lipids ratio in medium LDL	ebi-a-GCST90092915	2022	NA	115082	11590399
Triglycerides to total lipids ratio in medium VLDL	ebi-a-GCST90092927	2022	NA	115082	11590399
Triglycerides to total lipids ratio in small HDL	ebi-a-GCST90092955	2022	NA	115082	11590399
Triglycerides to total lipids ratio in small LDL	ebi-a-GCST90092967	2022	NA	115082	11590399
Triglycerides to total lipids ratio in small VLDL	ebi-a-GCST90092979	2022	NA	115082	11590399
Triglycerides to total lipids ratio in very small VLDL	ebi-a-GCST90093039	2022	NA	115082	11590399
outcome	ID	Year	Consortium	Sample size	Number of SNPs
Irritable bowel syndrome	ebi-a-GCST90016564	2021	NA	486601	9739966
