# Supplementary material for: Investigating the causal roles of cholesterol and triglyceride subfractions across lipoproteins in irritable bowel syndrome: a Mendelian randomization study
Source: Metabol Open. 2025 Dec 18;29:100434. doi: 10.1016/j.metop.2025.100434 (PMC12775915; doi:10.1016/j.metop.2025.100434)
Supplement: Multimedia component 3 [file mmc3.xlsx]

## Sheet: Sheet1
Table S3 Summary of Validation of GWAS datasets of exposure and outcome
exposure	ID	Year	Consortium	Sample size	Number of SNPs
Cholesterol in chylomicrons and extremely large VLDL	met-d-XXL_VLDL_C	2020	NA	115078	12321875
Cholesterol in very large HDL	met-d-XL_HDL_C	2020	NA	115078	12321875
Cholesterol in medium VLDL	met-d-M_VLDL_C	2020	NA	115078	12321875
Cholesterol in small HDL	met-d-S_HDL_C	2020	NA	115078	12321875
Cholesterol in very small VLDL	met-d-XS_VLDL_C	2020	NA	115078	12321875
Free cholesterol in chylomicrons and extremely large VLDL	met-d-XXL_VLDL_FC	2020	NA	115078	12321875
Free cholesterol in very large HDL	met-d-XL_HDL_FC	2020	NA	115078	12321875
Free cholesterol in small LDL	met-d-S_LDL_FC	2020	NA	115078	12321875
Free cholesterol in very small VLDL	met-d-XS_VLDL_FC	2020	NA	115078	12321875
outcome	ID	Year	Consortium	Sample size	Number of SNPs
Irritable bowel syndrome	ebi-a-GCST90016564	2021	NA	486601	9739966
