# Supplementary material for: Investigating the causal roles of cholesterol and triglyceride subfractions across lipoproteins in irritable bowel syndrome: a Mendelian randomization study
Source: Metabol Open. 2025 Dec 18;29:100434. doi: 10.1016/j.metop.2025.100434 (PMC12775915; doi:10.1016/j.metop.2025.100434)
Supplement: Multimedia component 4 [file mmc4.xlsx]

## Sheet: TableS4-1
Table S4-1. Detailed information on SNPs about Cholesterol levels in chylomicrons and extremely large VLDL
SNP	effect_allele	other_allele	beta.exposure	beta.outcome	eaf.exposure	eaf.outcome	chromosome	position	samplesize.outcome	pval.outcome	se.outcome	outcome	se.exposure	pval.exposure	samplesize.exposure	exposure	R2	F-stastic
rs10455872	G	A	-0.225713	-0.0177	0.078987	0.0777	6	161010118	486601	0.1703	0.0129	Irritable bowel syndrome || ||	0.00735399	1e-200	115082	Cholesterol levels in chylomicrons and extremely large VLDL || id:ebi-a-GCST90093040	0.00811931	942.019
rs1065853	T	G	0.177745	0.0242	0.080581	0.0809	19	45413233	486601	0.1003	0.0147	Irritable bowel syndrome || ||	0.00733108	7.39605e-130	115082	Cholesterol levels in chylomicrons and extremely large VLDL || id:ebi-a-GCST90093040	0.00508205	587.829
rs10761752	C	T	-0.0356568	0.0111	0.474418	0.4764	10	65160321	486601	0.1034	0.0068	Irritable bowel syndrome || ||	0.00397843	3.19963e-19	115082	Cholesterol levels in chylomicrons and extremely large VLDL || id:ebi-a-GCST90093040	0.000697511	80.3256
rs111909590	T	C	0.0550558	-0.0056	0.043584	0.0434	6	160545046	486601	0.7465	0.0173	Irritable bowel syndrome || ||	0.00978643	1.79999e-08	115082	Cholesterol levels in chylomicrons and extremely large VLDL || id:ebi-a-GCST90093040	0.000274935	31.6483
rs11429307	GT	G	0.0540722	0.0068	0.191517	0.1902	5	55857025	486601	0.503499	0.0102	Irritable bowel syndrome || ||	0.0050668	1.39991e-26	115082	Cholesterol levels in chylomicrons and extremely large VLDL || id:ebi-a-GCST90093040	0.000988652	113.887
rs11644601	C	T	-0.0291999	-0.0182	0.296695	0.2969	16	15172118	486601	0.0158899	0.0075	Irritable bowel syndrome || ||	0.0043688	2.29985e-11	115082	Cholesterol levels in chylomicrons and extremely large VLDL || id:ebi-a-GCST90093040	0.000388027	44.6715
rs116843064	A	G	-0.225786	-0.0104	0.019851	0.0202	19	8429323	486601	0.7	0.0269	Irritable bowel syndrome || ||	0.0142543	1.69981e-56	115082	Cholesterol levels in chylomicrons and extremely large VLDL || id:ebi-a-GCST90093040	0.00217545	250.897
rs117733303	G	A	-0.350346	-0.0317	0.0185	0.0184	6	160922870	486601	0.2285	0.0263	Irritable bowel syndrome || ||	0.014717	2.89734e-125	115082	Cholesterol levels in chylomicrons and extremely large VLDL || id:ebi-a-GCST90093040	0.00490021	566.693
rs11878597	C	T	0.0242265	-0.0066	0.45019	0.449	19	45470298	486601	0.3399	0.0069	Irritable bowel syndrome || ||	0.00399027	1.29999e-09	115082	Cholesterol levels in chylomicrons and extremely large VLDL || id:ebi-a-GCST90093040	0.000320207	36.8612
rs1260326	C	T	-0.0893474	-0.0238	0.603982	0.6075	2	27730940	486601	0.000630101	0.007	Irritable bowel syndrome || ||	0.0040598	2.39883e-107	115082	Cholesterol levels in chylomicrons and extremely large VLDL || id:ebi-a-GCST90093040	0.00419105	484.336
rs13108218	G	A	-0.0305252	-0.0055	0.615355	0.6172	4	3443931	486601	0.4584	0.0074	Irritable bowel syndrome || ||	0.00411532	1.20005e-13	115082	Cholesterol levels in chylomicrons and extremely large VLDL || id:ebi-a-GCST90093040	0.000477854	55.0177
rs13389219	T	C	-0.0502993	0.0002	0.392532	0.3963	2	165528876	486601	0.9824	0.007	Irritable bowel syndrome || ||	0.00406867	4.19952e-35	115082	Cholesterol levels in chylomicrons and extremely large VLDL || id:ebi-a-GCST90093040	0.00132628	152.831
rs139974673	C	T	0.135513	0.0856	0.025912	0.0256	15	44027885	486601	7.68299e-05	0.0217	Irritable bowel syndrome || ||	0.0125424	3.29989e-27	115082	Cholesterol levels in chylomicrons and extremely large VLDL || id:ebi-a-GCST90093040	0.00101333	116.733
rs144018203	C	G	0.279676	-0.0547	0.010653	0.0112	11	116916060	486601	0.1571	0.0386	Irritable bowel syndrome || ||	0.0201154	6.00067e-44	115082	Cholesterol levels in chylomicrons and extremely large VLDL || id:ebi-a-GCST90093040	0.00167694	193.306
rs146534110	T	G	-0.103935	0.0109	0.013508	0.0133	6	160578069	486601	0.7358	0.0322	Irritable bowel syndrome || ||	0.017189	1.5e-09	115082	Cholesterol levels in chylomicrons and extremely large VLDL || id:ebi-a-GCST90093040	0.000317597	36.5607
rs1471251	T	A	0.0338026	0.0045	0.397121	0.3958	4	87976359	486601	0.5233	0.007	Irritable bowel syndrome || ||	0.0040795	1.20005e-16	115082	Cholesterol levels in chylomicrons and extremely large VLDL || id:ebi-a-GCST90093040	0.000596238	68.656
rs174553	G	A	0.0716351	-0.0127	0.342558	0.3448	11	61575158	486601	0.0770495	0.0072	Irritable bowel syndrome || ||	0.00417748	6.4998e-66	115082	Cholesterol levels in chylomicrons and extremely large VLDL || id:ebi-a-GCST90093040	0.00254863	294.046
rs1801689	C	A	-0.101071	0.0102	0.030526	0.0296	17	64210580	486601	0.628801	0.0212	Irritable bowel syndrome || ||	0.0115613	2.29985e-18	115082	Cholesterol levels in chylomicrons and extremely large VLDL || id:ebi-a-GCST90093040	0.000663658	76.4244
rs182611493	G	A	-0.109812	-0.0355	0.012523	0.0127	19	19458388	486601	0.3532	0.0383	Irritable bowel syndrome || ||	0.0191365	9.59997e-09	115082	Cholesterol levels in chylomicrons and extremely large VLDL || id:ebi-a-GCST90093040	0.000286051	32.9281
rs184089815	A	G	-0.0886765	-0.0312	0.016433	0.0168	6	160093887	486601	0.2529	0.0273	Irritable bowel syndrome || ||	0.0157575	1.79999e-08	115082	Cholesterol levels in chylomicrons and extremely large VLDL || id:ebi-a-GCST90093040	0.000275116	31.669
rs1883711	C	G	0.0766297	0.0186	0.031207	0.0339	20	39179822	486601	0.3823	0.0213	Irritable bowel syndrome || ||	0.0116851	5.50047e-11	115082	Cholesterol levels in chylomicrons and extremely large VLDL || id:ebi-a-GCST90093040	0.000373559	43.0053
rs1936806	T	C	0.0301333	0.0002	0.448453	0.4475	6	127451665	486601	0.9818	0.0068	Irritable bowel syndrome || ||	0.00400177	5.10035e-14	115082	Cholesterol levels in chylomicrons and extremely large VLDL || id:ebi-a-GCST90093040	0.000492456	56.6998
rs2035816	G	A	-0.0395646	0.0073	0.084301	0.081	4	100508556	486601	0.561	0.0125	Irritable bowel syndrome || ||	0.00717022	3.40001e-08	115082	Cholesterol levels in chylomicrons and extremely large VLDL || id:ebi-a-GCST90093040	0.0002645	30.4468
rs2122982	A	G	-0.0296328	-0.0001	0.238672	0.2426	12	57781893	486601	0.9909	0.0081	Irritable bowel syndrome || ||	0.00465052	1.89998e-10	115082	Cholesterol levels in chylomicrons and extremely large VLDL || id:ebi-a-GCST90093040	0.000352681	40.6008
rs2229738	T	C	0.045287	-0.0021	0.066036	0.0759	11	68562328	486601	0.8832	0.0143	Irritable bowel syndrome || ||	0.00797462	1.40001e-08	115082	Cholesterol levels in chylomicrons and extremely large VLDL || id:ebi-a-GCST90093040	0.000280155	32.2492
rs2275647	A	G	0.0291484	-0.0038	0.351884	0.3521	13	95231825	486601	0.5945	0.0072	Irritable bowel syndrome || ||	0.00415872	2.39994e-12	115082	Cholesterol levels in chylomicrons and extremely large VLDL || id:ebi-a-GCST90093040	0.000426695	49.125
rs2302263	T	C	0.0404935	0.0007	0.08812	0.0907	11	64021821	486601	0.9555	0.012	Irritable bowel syndrome || ||	0.00702866	8.40001e-09	115082	Cholesterol levels in chylomicrons and extremely large VLDL || id:ebi-a-GCST90093040	0.000288332	33.1908
rs2678379	G	A	0.102501	-0.0011	0.793822	0.7924	2	21226560	486601	0.8996	0.0084	Irritable bowel syndrome || ||	0.00489649	2.70023e-97	115082	Cholesterol levels in chylomicrons and extremely large VLDL || id:ebi-a-GCST90093040	0.0037934	438.207
rs28383314	C	T	0.0357101	0.0262	0.622964	0.6243	6	32587213	486601	0.000342997	0.0073	Irritable bowel syndrome || ||	0.00409261	2.60016e-18	115082	Cholesterol levels in chylomicrons and extremely large VLDL || id:ebi-a-GCST90093040	0.00066113	76.1332
rs28752924	C	T	0.0264536	0.0238	0.445537	0.4421	6	31303922	486601	0.00426305	0.0083	Irritable bowel syndrome || ||	0.00411558	1.29999e-10	115082	Cholesterol levels in chylomicrons and extremely large VLDL || id:ebi-a-GCST90093040	0.000358876	41.3143
rs2925979	C	T	-0.0305925	-0.0063	0.698949	0.699	16	81534790	486601	0.3998	0.0075	Irritable bowel syndrome || ||	0.00433354	1.69981e-12	115082	Cholesterol levels in chylomicrons and extremely large VLDL || id:ebi-a-GCST90093040	0.000432861	49.8353
rs2943635	T	C	0.0384265	0.0212	0.679832	0.6752	2	227077377	486601	0.00427504	0.0074	Irritable bowel syndrome || ||	0.00425796	1.80011e-19	115082	Cholesterol levels in chylomicrons and extremely large VLDL || id:ebi-a-GCST90093040	0.000707203	81.4425
rs3127580	T	C	-0.0418227	0.0001	0.156213	0.1545	6	160710851	486601	0.9945	0.0094	Irritable bowel syndrome || ||	0.00545525	1.80011e-14	115082	Cholesterol levels in chylomicrons and extremely large VLDL || id:ebi-a-GCST90093040	0.000510465	58.7743
rs328	G	C	-0.192971	-0.016	0.100307	0.1013	8	19819724	486601	0.1568	0.0113	Irritable bowel syndrome || ||	0.00659073	1.90108e-188	115082	Cholesterol levels in chylomicrons and extremely large VLDL || id:ebi-a-GCST90093040	0.00739412	857.254
rs34060476	G	A	-0.110258	-0.0047	0.13482	0.132	7	73037956	486601	0.6421	0.0101	Irritable bowel syndrome || ||	0.00582564	6.90081e-80	115082	Cholesterol levels in chylomicrons and extremely large VLDL || id:ebi-a-GCST90093040	0.00310296	358.2
rs3860847	A	G	0.0330893	-0.0067	0.212508	0.2121	8	126631799	486601	0.4205	0.0084	Irritable bowel syndrome || ||	0.00487754	1.20005e-11	115082	Cholesterol levels in chylomicrons and extremely large VLDL || id:ebi-a-GCST90093040	0.000399754	46.022
rs4491981	A	C	-0.0266779	-0.0096	0.241218	0.2401	4	171563776	486601	0.2291	0.008	Irritable bowel syndrome || ||	0.00467654	1.2e-08	115082	Cholesterol levels in chylomicrons and extremely large VLDL || id:ebi-a-GCST90093040	0.000282699	32.5422
rs4646246	G	A	0.0300662	0.008	0.182596	0.1839	8	18248661	486601	0.3605	0.0088	Irritable bowel syndrome || ||	0.00513489	4.79999e-09	115082	Cholesterol levels in chylomicrons and extremely large VLDL || id:ebi-a-GCST90093040	0.000297823	34.2837
rs4704834	G	A	0.0381441	-0.0025	0.644028	0.6445	5	156443066	486601	0.729201	0.0071	Irritable bowel syndrome || ||	0.00414732	3.69999e-20	115082	Cholesterol levels in chylomicrons and extremely large VLDL || id:ebi-a-GCST90093040	0.000734502	84.5887
rs4810479	T	C	-0.0251544	-0.0131	0.750217	0.7489	20	44545048	486601	0.0946695	0.0078	Irritable bowel syndrome || ||	0.00459471	4.39997e-08	115082	Cholesterol levels in chylomicrons and extremely large VLDL || id:ebi-a-GCST90093040	0.00026037	29.9712
rs4841606	T	C	-0.0342818	-0.0267	0.60653	0.613	8	11756603	486601	0.000188999	0.0072	Irritable bowel syndrome || ||	0.0040904	5.19996e-17	115082	Cholesterol levels in chylomicrons and extremely large VLDL || id:ebi-a-GCST90093040	0.000609991	70.2406
rs56001710	T	A	-0.0302304	-0.0108	0.580583	0.5841	7	25983400	486601	0.196	0.0084	Irritable bowel syndrome || ||	0.00415298	3.40017e-13	115082	Cholesterol levels in chylomicrons and extremely large VLDL || id:ebi-a-GCST90093040	0.000460215	52.9859
rs56290633	C	T	0.0439437	-0.0013	0.539526	0.5392	19	45401783	486601	0.8787	0.0087	Irritable bowel syndrome || ||	0.00429786	1.50003e-24	115082	Cholesterol levels in chylomicrons and extremely large VLDL || id:ebi-a-GCST90093040	0.000907584	104.54
rs57192995	C	G	-0.0542915	-0.0105	0.056297	0.0545	19	8439538	486601	0.5223	0.0165	Irritable bowel syndrome || ||	0.00863241	3.2e-10	115082	Cholesterol levels in chylomicrons and extremely large VLDL || id:ebi-a-GCST90093040	0.000343592	39.5541
rs59484402	CT	C	-0.042584	0.0009	0.611688	0.6126	1	230302838	486601	0.9113	0.0083	Irritable bowel syndrome || ||	0.00412311	5.30029e-25	115082	Cholesterol levels in chylomicrons and extremely large VLDL || id:ebi-a-GCST90093040	0.000926048	106.668
rs632057	G	T	-0.0338611	-0.0051	0.627778	0.6256	6	139834012	486601	0.4705	0.007	Irritable bowel syndrome || ||	0.00410398	1.59993e-16	115082	Cholesterol levels in chylomicrons and extremely large VLDL || id:ebi-a-GCST90093040	0.00059119	68.0744
rs684773	C	A	0.0383381	-0.0067	0.767075	0.7698	3	135956305	486601	0.4045	0.0081	Irritable bowel syndrome || ||	0.00470549	3.69999e-16	115082	Cholesterol levels in chylomicrons and extremely large VLDL || id:ebi-a-GCST90093040	0.000576492	66.381
rs6971365	C	T	0.0284729	0.0117	0.292826	0.2907	7	130432481	486601	0.1188	0.0075	Irritable bowel syndrome || ||	0.00437051	7.29962e-11	115082	Cholesterol levels in chylomicrons and extremely large VLDL || id:ebi-a-GCST90093040	0.000368665	42.4416
rs7018333	G	A	-0.0249409	0.0318	0.671955	0.6704	8	59402570	486601	1.213e-05	0.0073	Irritable bowel syndrome || ||	0.00424872	4.39997e-09	115082	Cholesterol levels in chylomicrons and extremely large VLDL || id:ebi-a-GCST90093040	0.000299344	34.4588
rs7133378	A	G	-0.0277461	0.0217	0.319789	0.3197	12	124409502	486601	0.00302197	0.0073	Irritable bowel syndrome || ||	0.00426341	7.59976e-11	115082	Cholesterol levels in chylomicrons and extremely large VLDL || id:ebi-a-GCST90093040	0.000367894	42.3528
rs7140110	C	T	0.0294102	0.0039	0.299365	0.2963	13	114544024	486601	0.6207	0.0078	Irritable bowel syndrome || ||	0.00434363	1.29987e-11	115082	Cholesterol levels in chylomicrons and extremely large VLDL || id:ebi-a-GCST90093040	0.000398208	45.844
rs72555385	G	A	0.06738	0.028	0.049304	0.0476	7	73123473	486601	0.0990695	0.017	Irritable bowel syndrome || ||	0.00922723	2.80027e-13	115082	Cholesterol levels in chylomicrons and extremely large VLDL || id:ebi-a-GCST90093040	0.000463138	53.3227
rs72836561	T	C	0.116115	0.0291	0.031482	0.032	17	41926126	486601	0.1648	0.0209	Irritable bowel syndrome || ||	0.0113883	2.09991e-24	115082	Cholesterol levels in chylomicrons and extremely large VLDL || id:ebi-a-GCST90093040	0.000902525	103.956
rs73596816	A	G	-0.112901	0.0058	0.033593	0.0335	6	161017363	486601	0.7798	0.0206	Irritable bowel syndrome || ||	0.0110453	1.59993e-24	115082	Cholesterol levels in chylomicrons and extremely large VLDL || id:ebi-a-GCST90093040	0.000907066	104.48
rs74434374	A	C	0.0699563	0.006	0.044813	0.0465	6	31850308	486601	0.719399	0.0168	Irritable bowel syndrome || ||	0.00959325	2.99985e-13	115082	Cholesterol levels in chylomicrons and extremely large VLDL || id:ebi-a-GCST90093040	0.000461864	53.1759
rs75634664	G	C	0.0488538	0.0323	0.060201	0.0671	17	17540249	486601	0.01741	0.0136	Irritable bowel syndrome || ||	0.008646	1.6e-08	115082	Cholesterol levels in chylomicrons and extremely large VLDL || id:ebi-a-GCST90093040	0.000277357	31.927
rs79439217	TAAGAA	T	-0.082522	0.0153	0.352737	0.355	1	63060037	486601	0.0668698	0.0084	Irritable bowel syndrome || ||	0.0041577	1.10002e-87	115082	Cholesterol levels in chylomicrons and extremely large VLDL || id:ebi-a-GCST90093040	0.00341147	393.936
rs79598313	T	C	0.0956811	-0.0116	0.023201	0.0247	1	27284913	486601	0.612099	0.0228	Irritable bowel syndrome || ||	0.0131957	4.10015e-13	115082	Cholesterol levels in chylomicrons and extremely large VLDL || id:ebi-a-GCST90093040	0.000456648	52.5751
rs8107974	T	A	-0.0976197	-0.005	0.075552	0.0775	19	19388500	486601	0.6962	0.0128	Irritable bowel syndrome || ||	0.00753245	2.09991e-38	115082	Cholesterol levels in chylomicrons and extremely large VLDL || id:ebi-a-GCST90093040	0.00145734	167.956
rs821840	G	A	-0.0576632	0.0018	0.324526	0.3259	16	56993886	486601	0.8363	0.0085	Irritable bowel syndrome || ||	0.00425145	6.59933e-42	115082	Cholesterol levels in chylomicrons and extremely large VLDL || id:ebi-a-GCST90093040	0.00159596	183.957
rs835273	T	A	-0.0261118	0.0075	0.38487	0.3846	10	94796504	486601	0.2922	0.0071	Irritable bowel syndrome || ||	0.00409359	1.79999e-10	115082	Cholesterol levels in chylomicrons and extremely large VLDL || id:ebi-a-GCST90093040	0.00035343	40.6872
rs883863	A	G	0.0248593	0.0002	0.308012	0.3075	11	116389017	486601	0.974	0.0075	Irritable bowel syndrome || ||	0.00433783	1e-08	115082	Cholesterol levels in chylomicrons and extremely large VLDL || id:ebi-a-GCST90093040	0.0002853	32.8417
rs964184	C	G	-0.214053	-0.0023	0.86726	0.8664	11	116648917	486601	0.8171	0.01	Irritable bowel syndrome || ||	0.005857	1e-200	115082	Cholesterol levels in chylomicrons and extremely large VLDL || id:ebi-a-GCST90093040	0.0114729	1335.63
rs9889584	A	G	0.051219	0.0348	0.062203	0.0619	17	17434141	486601	0.0146501	0.0142	Irritable bowel syndrome || ||	0.0082384	5.1e-10	115082	Cholesterol levels in chylomicrons and extremely large VLDL || id:ebi-a-GCST90093040	0.000335756	38.6517
rs998584	A	C	0.026229	0.0078	0.482313	0.4796	6	43757896	486601	0.2707	0.007	Irritable bowel syndrome || ||	0.00397195	4.00037e-11	115082	Cholesterol levels in chylomicrons and extremely large VLDL || id:ebi-a-GCST90093040	0.000378777	43.6062

## Sheet: TableS4-2
Table S4-2. Detailed information on SNPs about Free cholesterol levels in chylomicrons and extremely large VLDL
SNP	effect_allele	other_allele	beta.exposure	beta.outcome	eaf.exposure	eaf.outcome	chromosome	position	samplesize.outcome	pval.outcome	se.outcome	outcome	se.exposure	pval.exposure	samplesize.exposure	exposure	R2	F-stastic
rs10455872	G	A	-0.238256	-0.0177	0.078987	0.0777	6	161010118	486601	0.1703	0.0129	Irritable bowel syndrome || id:ebi-a-GCST90016564	0.0073451	1e-200	115082	Free cholesterol levels in chylomicrons and extremely large VLDL || id:ebi-a-GCST90093044	0.00906008	1052.17
rs10642257	AAGGCC	A	-0.0421371	0.0006	0.160158	0.1617	7	25992323	486601	0.9542	0.0109	Irritable bowel syndrome || id:ebi-a-GCST90016564	0.00543037	8.49963e-15	115082	Free cholesterol levels in chylomicrons and extremely large VLDL || id:ebi-a-GCST90093044	0.000522921	60.2092
rs1065853	T	G	0.200631	0.0242	0.080581	0.0809	19	45413233	486601	0.1003	0.0147	Irritable bowel syndrome || id:ebi-a-GCST90016564	0.00732303	2.99916e-165	115082	Free cholesterol levels in chylomicrons and extremely large VLDL || id:ebi-a-GCST90093044	0.00648013	750.597
rs10761752	C	T	-0.0371764	0.0111	0.474418	0.4764	10	65160321	486601	0.1034	0.0068	Irritable bowel syndrome || id:ebi-a-GCST90016564	0.00397428	8.4004e-21	115082	Free cholesterol levels in chylomicrons and extremely large VLDL || id:ebi-a-GCST90093044	0.000759767	87.5004
rs10850137	G	C	0.023603	0.0004	0.305274	0.3058	12	109874794	486601	0.958	0.0074	Irritable bowel syndrome || id:ebi-a-GCST90016564	0.00431761	4.60002e-08	115082	Free cholesterol levels in chylomicrons and extremely large VLDL || id:ebi-a-GCST90093044	0.000259614	29.8841
rs11429307	GT	G	0.0541497	0.0068	0.191517	0.1902	5	55857025	486601	0.503499	0.0102	Irritable bowel syndrome || id:ebi-a-GCST90016564	0.00506168	1e-26	115082	Free cholesterol levels in chylomicrons and extremely large VLDL || id:ebi-a-GCST90093044	0.00099349	114.445
rs11644601	C	T	-0.0288494	-0.0182	0.296695	0.2969	16	15172118	486601	0.0158899	0.0075	Irritable bowel syndrome || id:ebi-a-GCST90016564	0.00436453	3.80014e-11	115082	Free cholesterol levels in chylomicrons and extremely large VLDL || id:ebi-a-GCST90093044	0.000379513	43.6909
rs116843064	A	G	-0.22754	-0.0104	0.019851	0.0202	19	8429323	486601	0.7	0.0269	Irritable bowel syndrome || id:ebi-a-GCST90016564	0.0142387	1.69981e-57	115082	Free cholesterol levels in chylomicrons and extremely large VLDL || id:ebi-a-GCST90093044	0.00221414	255.368
rs117733303	G	A	-0.360562	-0.0317	0.0185	0.0184	6	160922870	486601	0.2285	0.0263	Irritable bowel syndrome || id:ebi-a-GCST90016564	0.0146992	7.19449e-133	115082	Free cholesterol levels in chylomicrons and extremely large VLDL || id:ebi-a-GCST90093044	0.00520116	601.679
rs117857195	T	G	0.0779734	-0.0113	0.02424	0.0247	6	161080457	486601	0.674899	0.027	Irritable bowel syndrome || id:ebi-a-GCST90016564	0.0139233	2.1e-08	115082	Free cholesterol levels in chylomicrons and extremely large VLDL || id:ebi-a-GCST90093044	0.000272448	31.3618
rs11878597	C	T	0.0264341	-0.0066	0.45019	0.449	19	45470298	486601	0.3399	0.0069	Irritable bowel syndrome || id:ebi-a-GCST90016564	0.00398589	3.29989e-11	115082	Free cholesterol levels in chylomicrons and extremely large VLDL || id:ebi-a-GCST90093044	0.000382037	43.9816
rs1260326	C	T	-0.0879509	-0.0238	0.603982	0.6075	2	27730940	486601	0.000630101	0.007	Irritable bowel syndrome || id:ebi-a-GCST90016564	0.00405566	2.79898e-104	115082	Free cholesterol levels in chylomicrons and extremely large VLDL || id:ebi-a-GCST90093044	0.00406986	470.273
rs13108218	G	A	-0.0311763	-0.0055	0.615355	0.6172	4	3443931	486601	0.4584	0.0074	Irritable bowel syndrome || id:ebi-a-GCST90016564	0.00411102	3.40017e-14	115082	Free cholesterol levels in chylomicrons and extremely large VLDL || id:ebi-a-GCST90093044	0.000499489	57.5099
rs13266992	C	T	0.030459	0.0057	0.180568	0.1816	8	18239697	486601	0.523	0.0089	Irritable bowel syndrome || id:ebi-a-GCST90016564	0.00516246	3.59998e-09	115082	Free cholesterol levels in chylomicrons and extremely large VLDL || id:ebi-a-GCST90093044	0.000302398	34.8105
rs13389219	T	C	-0.0504882	0.0002	0.392532	0.3963	2	165528876	486601	0.9824	0.007	Irritable bowel syndrome || id:ebi-a-GCST90016564	0.00406452	1.99986e-35	115082	Free cholesterol levels in chylomicrons and extremely large VLDL || id:ebi-a-GCST90093044	0.00133897	154.296
rs139974673	C	T	0.140793	0.0856	0.025912	0.0256	15	44027885	486601	7.68299e-05	0.0217	Irritable bowel syndrome || id:ebi-a-GCST90016564	0.0125285	2.70023e-29	115082	Free cholesterol levels in chylomicrons and extremely large VLDL || id:ebi-a-GCST90093044	0.00109618	126.286
rs144018203	C	G	0.278788	-0.0547	0.010653	0.0112	11	116916060	486601	0.1571	0.0386	Irritable bowel syndrome || id:ebi-a-GCST90016564	0.020095	9.20026e-44	115082	Free cholesterol levels in chylomicrons and extremely large VLDL || id:ebi-a-GCST90093044	0.0016697	192.471
rs146534110	T	G	-0.114945	0.0109	0.013508	0.0133	6	160578069	486601	0.7358	0.0322	Irritable bowel syndrome || id:ebi-a-GCST90016564	0.0171682	2.19989e-11	115082	Free cholesterol levels in chylomicrons and extremely large VLDL || id:ebi-a-GCST90093044	0.000389362	44.8253
rs1471251	T	A	0.0337612	0.0045	0.397121	0.3958	4	87976359	486601	0.5233	0.007	Irritable bowel syndrome || id:ebi-a-GCST90016564	0.00407524	1.20005e-16	115082	Free cholesterol levels in chylomicrons and extremely large VLDL || id:ebi-a-GCST90093044	0.000596023	68.6312
rs174553	G	A	0.0680185	-0.0127	0.342558	0.3448	11	61575158	486601	0.0770495	0.0072	Irritable bowel syndrome || id:ebi-a-GCST90016564	0.00417325	1e-59	115082	Free cholesterol levels in chylomicrons and extremely large VLDL || id:ebi-a-GCST90093044	0.00230301	265.643
rs1801689	C	A	-0.110233	0.0102	0.030526	0.0296	17	64210580	486601	0.628801	0.0212	Irritable bowel syndrome || id:ebi-a-GCST90016564	0.011549	1.39991e-21	115082	Free cholesterol levels in chylomicrons and extremely large VLDL || id:ebi-a-GCST90093044	0.000791013	91.1018
rs184089815	A	G	-0.0896924	-0.0312	0.016433	0.0168	6	160093887	486601	0.2529	0.0273	Irritable bowel syndrome || id:ebi-a-GCST90016564	0.0157385	1.2e-08	115082	Free cholesterol levels in chylomicrons and extremely large VLDL || id:ebi-a-GCST90093044	0.000282134	32.4771
rs1883711	C	G	0.0723621	0.0186	0.031207	0.0339	20	39179822	486601	0.3823	0.0213	Irritable bowel syndrome || id:ebi-a-GCST90016564	0.0116732	5.69994e-10	115082	Free cholesterol levels in chylomicrons and extremely large VLDL || id:ebi-a-GCST90093044	0.000333803	38.4269
rs1936806	T	C	0.0291451	0.0002	0.448453	0.4475	6	127451665	486601	0.9818	0.0068	Irritable bowel syndrome || id:ebi-a-GCST90016564	0.00399693	3.10027e-13	115082	Free cholesterol levels in chylomicrons and extremely large VLDL || id:ebi-a-GCST90093044	0.000461817	53.1705
rs200210321	AG	A	-0.0912192	-0.0166	0.073166	0.0739	19	19393890	486601	0.2785	0.0154	Irritable bowel syndrome || id:ebi-a-GCST90016564	0.007651	8.99912e-33	115082	Free cholesterol levels in chylomicrons and extremely large VLDL || id:ebi-a-GCST90093044	0.00123365	142.144
rs2035816	G	A	-0.0394449	0.0073	0.084301	0.081	4	100508556	486601	0.561	0.0125	Irritable bowel syndrome || id:ebi-a-GCST90016564	0.00716273	3.69999e-08	115082	Free cholesterol levels in chylomicrons and extremely large VLDL || id:ebi-a-GCST90093044	0.000263453	30.3261
rs2122982	A	G	-0.0281538	-0.0001	0.238672	0.2426	12	57781893	486601	0.9909	0.0081	Irritable bowel syndrome || id:ebi-a-GCST90016564	0.00464574	1.40001e-09	115082	Free cholesterol levels in chylomicrons and extremely large VLDL || id:ebi-a-GCST90093044	0.00031902	36.7246
rs2229738	T	C	0.0471092	-0.0021	0.066036	0.0759	11	68562328	486601	0.8832	0.0143	Irritable bowel syndrome || id:ebi-a-GCST90016564	0.00796655	3.40001e-09	115082	Free cholesterol levels in chylomicrons and extremely large VLDL || id:ebi-a-GCST90093044	0.000303761	34.9674
rs2275647	A	G	0.029735	-0.0038	0.351884	0.3521	13	95231825	486601	0.5945	0.0072	Irritable bowel syndrome || id:ebi-a-GCST90016564	0.00415429	8.19974e-13	115082	Free cholesterol levels in chylomicrons and extremely large VLDL || id:ebi-a-GCST90093044	0.000444981	51.2312
rs2302263	T	C	0.0413441	0.0007	0.08812	0.0907	11	64021821	486601	0.9555	0.012	Irritable bowel syndrome || id:ebi-a-GCST90016564	0.00702154	3.89996e-09	115082	Free cholesterol levels in chylomicrons and extremely large VLDL || id:ebi-a-GCST90093044	0.000301179	34.6701
rs28383314	C	T	0.0356552	0.0262	0.622964	0.6243	6	32587213	486601	0.000342997	0.0073	Irritable bowel syndrome || id:ebi-a-GCST90016564	0.00408767	2.70023e-18	115082	Free cholesterol levels in chylomicrons and extremely large VLDL || id:ebi-a-GCST90093044	0.000660693	76.0828
rs28752924	C	T	0.0250666	0.0238	0.445537	0.4421	6	31303922	486601	0.00426305	0.0083	Irritable bowel syndrome || id:ebi-a-GCST90016564	0.00411061	1.09999e-09	115082	Free cholesterol levels in chylomicrons and extremely large VLDL || id:ebi-a-GCST90093044	0.000323021	37.1853
rs2925979	C	T	-0.0306254	-0.0063	0.698949	0.699	16	81534790	486601	0.3998	0.0075	Irritable bowel syndrome || id:ebi-a-GCST90016564	0.0043293	1.50003e-12	115082	Free cholesterol levels in chylomicrons and extremely large VLDL || id:ebi-a-GCST90093044	0.000434642	50.0404
rs2943635	T	C	0.0398786	0.0212	0.679832	0.6752	2	227077377	486601	0.00427504	0.0074	Irritable bowel syndrome || id:ebi-a-GCST90016564	0.00425361	6.90081e-21	115082	Free cholesterol levels in chylomicrons and extremely large VLDL || id:ebi-a-GCST90093044	0.000763177	87.8935
rs2980755	G	A	-0.035007	-0.0147	0.458034	0.4615	8	8363683	486601	0.03292	0.0069	Irritable bowel syndrome || id:ebi-a-GCST90016564	0.00401606	2.90001e-18	115082	Free cholesterol levels in chylomicrons and extremely large VLDL || id:ebi-a-GCST90093044	0.000659805	75.9804
rs3127580	T	C	-0.0478405	0.0001	0.156213	0.1545	6	160710851	486601	0.9945	0.0094	Irritable bowel syndrome || id:ebi-a-GCST90016564	0.00544866	1.59993e-18	115082	Free cholesterol levels in chylomicrons and extremely large VLDL || id:ebi-a-GCST90093044	0.000669443	77.0911
rs328	G	C	-0.190011	-0.016	0.100307	0.1013	8	19819724	486601	0.1568	0.0113	Irritable bowel syndrome || id:ebi-a-GCST90016564	0.00658411	3.89942e-183	115082	Free cholesterol levels in chylomicrons and extremely large VLDL || id:ebi-a-GCST90093044	0.00718496	832.829
rs34417180	A	C	-0.0354393	0.0208	0.166852	0.1659	16	72219756	486601	0.0232498	0.0092	Irritable bowel syndrome || id:ebi-a-GCST90016564	0.00531771	2.70023e-11	115082	Free cholesterol levels in chylomicrons and extremely large VLDL || id:ebi-a-GCST90093044	0.000385786	44.4133
rs3812316	G	C	-0.113316	-0.0085	0.129282	0.1267	7	73020337	486601	0.4052	0.0102	Irritable bowel syndrome || id:ebi-a-GCST90016564	0.00591249	7.19946e-82	115082	Free cholesterol levels in chylomicrons and extremely large VLDL || id:ebi-a-GCST90093044	0.00318163	367.311
rs3860847	A	G	0.0335268	-0.0067	0.212508	0.2121	8	126631799	486601	0.4205	0.0084	Irritable bowel syndrome || id:ebi-a-GCST90016564	0.00487264	6.00067e-12	115082	Free cholesterol levels in chylomicrons and extremely large VLDL || id:ebi-a-GCST90093044	0.000411216	47.3422
rs41284486	A	G	-0.0363526	-0.007	0.111972	0.1105	13	114623821	486601	0.5498	0.0118	Irritable bowel syndrome || id:ebi-a-GCST90016564	0.00642395	1.5e-08	115082	Free cholesterol levels in chylomicrons and extremely large VLDL || id:ebi-a-GCST90093044	0.000278188	32.0228
rs4491981	A	C	-0.0261163	-0.0096	0.241218	0.2401	4	171563776	486601	0.2291	0.008	Irritable bowel syndrome || id:ebi-a-GCST90016564	0.00467165	2.30001e-08	115082	Free cholesterol levels in chylomicrons and extremely large VLDL || id:ebi-a-GCST90093044	0.000271492	31.2518
rs4704834	G	A	0.0371819	-0.0025	0.644028	0.6445	5	156443066	486601	0.729201	0.0071	Irritable bowel syndrome || id:ebi-a-GCST90016564	0.00414312	2.90001e-19	115082	Free cholesterol levels in chylomicrons and extremely large VLDL || id:ebi-a-GCST90093044	0.000699354	80.538
rs56290633	C	T	0.0437396	-0.0013	0.539526	0.5392	19	45401783	486601	0.8787	0.0087	Irritable bowel syndrome || id:ebi-a-GCST90016564	0.00429314	2.19989e-24	115082	Free cholesterol levels in chylomicrons and extremely large VLDL || id:ebi-a-GCST90093044	0.000901157	103.799
rs57192995	C	G	-0.0543676	-0.0105	0.056297	0.0545	19	8439538	486601	0.5223	0.0165	Irritable bowel syndrome || id:ebi-a-GCST90016564	0.00862293	2.90001e-10	115082	Free cholesterol levels in chylomicrons and extremely large VLDL || id:ebi-a-GCST90093044	0.000345313	39.7524
rs59484402	CT	C	-0.0400333	0.0009	0.611688	0.6126	1	230302838	486601	0.9113	0.0083	Irritable bowel syndrome || id:ebi-a-GCST90016564	0.00411896	2.49977e-22	115082	Free cholesterol levels in chylomicrons and extremely large VLDL || id:ebi-a-GCST90093044	0.00082017	94.4626
rs632057	G	T	-0.0335938	-0.0051	0.627778	0.6256	6	139834012	486601	0.4705	0.007	Irritable bowel syndrome || id:ebi-a-GCST90016564	0.00409902	2.49977e-16	115082	Free cholesterol levels in chylomicrons and extremely large VLDL || id:ebi-a-GCST90093044	0.000583307	67.1662
rs676210	A	G	-0.0973343	0.001	0.205766	0.2066	2	21231524	486601	0.9009	0.0084	Irritable bowel syndrome || id:ebi-a-GCST90016564	0.00489291	4.70002e-88	115082	Free cholesterol levels in chylomicrons and extremely large VLDL || id:ebi-a-GCST90093044	0.00342688	395.722
rs684773	C	A	0.0361897	-0.0067	0.767075	0.7698	3	135956305	486601	0.4045	0.0081	Irritable bowel syndrome || id:ebi-a-GCST90016564	0.00470025	1.39991e-14	115082	Free cholesterol levels in chylomicrons and extremely large VLDL || id:ebi-a-GCST90093044	0.000514869	59.2817
rs6971365	C	T	0.0282933	0.0117	0.292826	0.2907	7	130432481	486601	0.1188	0.0075	Irritable bowel syndrome || id:ebi-a-GCST90016564	0.00436565	9.09913e-11	115082	Free cholesterol levels in chylomicrons and extremely large VLDL || id:ebi-a-GCST90093044	0.000364841	42.0012
rs7133378	A	G	-0.0255866	0.0217	0.319789	0.3197	12	124409502	486601	0.00302197	0.0073	Irritable bowel syndrome || id:ebi-a-GCST90016564	0.00425902	1.89998e-09	115082	Free cholesterol levels in chylomicrons and extremely large VLDL || id:ebi-a-GCST90093044	0.000313518	36.0909
rs7140110	C	T	0.0292314	0.0039	0.299365	0.2963	13	114544024	486601	0.6207	0.0078	Irritable bowel syndrome || id:ebi-a-GCST90016564	0.004339	1.59993e-11	115082	Free cholesterol levels in chylomicrons and extremely large VLDL || id:ebi-a-GCST90093044	0.000394222	45.385
rs72555385	G	A	0.0642246	0.028	0.049304	0.0476	7	73123473	486601	0.0990695	0.017	Irritable bowel syndrome || id:ebi-a-GCST90016564	0.00921698	3.19963e-12	115082	Free cholesterol levels in chylomicrons and extremely large VLDL || id:ebi-a-GCST90093044	0.00042173	48.5532
rs72836561	T	C	0.110419	0.0291	0.031482	0.032	17	41926126	486601	0.1648	0.0209	Irritable bowel syndrome || id:ebi-a-GCST90016564	0.0113762	2.80027e-22	115082	Free cholesterol levels in chylomicrons and extremely large VLDL || id:ebi-a-GCST90093044	0.000817957	94.2075
rs73596816	A	G	-0.117389	0.0058	0.033593	0.0335	6	161017363	486601	0.7798	0.0206	Irritable bowel syndrome || id:ebi-a-GCST90016564	0.0110319	1.9002e-26	115082	Free cholesterol levels in chylomicrons and extremely large VLDL || id:ebi-a-GCST90093044	0.000982923	113.226
rs74434374	A	C	0.0699569	0.006	0.044813	0.0465	6	31850308	486601	0.719399	0.0168	Irritable bowel syndrome || id:ebi-a-GCST90016564	0.00958166	2.90001e-13	115082	Free cholesterol levels in chylomicrons and extremely large VLDL || id:ebi-a-GCST90093044	0.000462989	53.3055
rs79439217	TAAGAA	T	-0.0817947	0.0153	0.352737	0.355	1	63060037	486601	0.0668698	0.0084	Irritable bowel syndrome || id:ebi-a-GCST90016564	0.00415351	2.49977e-86	115082	Free cholesterol levels in chylomicrons and extremely large VLDL || id:ebi-a-GCST90093044	0.00335855	387.804
rs79598313	T	C	0.0959345	-0.0116	0.023201	0.0247	1	27284913	486601	0.612099	0.0228	Irritable bowel syndrome || id:ebi-a-GCST90016564	0.0131824	3.40017e-13	115082	Free cholesterol levels in chylomicrons and extremely large VLDL || id:ebi-a-GCST90093044	0.000459995	52.9606
rs821840	G	A	-0.0453797	0.0018	0.324526	0.3259	16	56993886	486601	0.8363	0.0085	Irritable bowel syndrome || id:ebi-a-GCST90016564	0.0042473	1.20005e-26	115082	Free cholesterol levels in chylomicrons and extremely large VLDL || id:ebi-a-GCST90093044	0.000990967	114.154
rs835273	T	A	-0.0250439	0.0075	0.38487	0.3846	10	94796504	486601	0.2922	0.0071	Irritable bowel syndrome || id:ebi-a-GCST90016564	0.00408932	9.09997e-10	115082	Free cholesterol levels in chylomicrons and extremely large VLDL || id:ebi-a-GCST90093044	0.000325801	37.5054
rs883863	A	G	0.0246765	0.0002	0.308012	0.3075	11	116389017	486601	0.974	0.0075	Irritable bowel syndrome || id:ebi-a-GCST90016564	0.00433344	1.2e-08	115082	Free cholesterol levels in chylomicrons and extremely large VLDL || id:ebi-a-GCST90093044	0.00028169	32.426
rs964184	C	G	-0.211165	-0.0023	0.86726	0.8664	11	116648917	486601	0.8171	0.01	Irritable bowel syndrome || id:ebi-a-GCST90016564	0.00585107	1e-200	115082	Free cholesterol levels in chylomicrons and extremely large VLDL || id:ebi-a-GCST90093044	0.0111912	1302.46
rs9889584	A	G	0.0479249	0.0348	0.062203	0.0619	17	17434141	486601	0.0146501	0.0142	Irritable bowel syndrome || id:ebi-a-GCST90016564	0.00822965	5.80003e-09	115082	Free cholesterol levels in chylomicrons and extremely large VLDL || id:ebi-a-GCST90093044	0.000294594	33.9119
rs998584	A	C	0.0261954	0.0078	0.482313	0.4796	6	43757896	486601	0.2707	0.007	Irritable bowel syndrome || id:ebi-a-GCST90016564	0.00396715	4.00037e-11	115082	Free cholesterol levels in chylomicrons and extremely large VLDL || id:ebi-a-GCST90093044	0.000378722	43.5999

## Sheet: TableS4-3
Table S4-3. Detailed information on SNPs about Cholesterol levels in very large HDL
SNP	effect_allele	other_allele	beta.exposure	beta.outcome	eaf.exposure	eaf.outcome	chromosome	position	samplesize.outcome	pval.outcome	se.outcome	outcome	se.exposure	pval.exposure	samplesize.exposure	exposure	R2	F-stastic
rs1057208	T	C	-0.209185	0.0242	0.186277	0.1865	20	44563007	486601	0.00553605	0.00478979	Irritable bowel syndrome || id:ebi-a-GCST90016564	0.00478979	1e-200	115082	Cholesterol levels in very large HDL || id:ebi-a-GCST90093004	0.0163035	1907.31
rs1065853	T	G	-0.244988	0.0242	0.080581	0.0809	19	45413233	486601	0.1003	0.00687355	Irritable bowel syndrome || id:ebi-a-GCST90016564	0.00687355	1e-200	115082	Cholesterol levels in very large HDL || id:ebi-a-GCST90093004	0.0109182	1270.34
rs10750766	A	C	-0.022816	0.0182	0.709783	0.7101	11	65473798	486601	0.0157101	0.00410334	Irritable bowel syndrome || id:ebi-a-GCST90016564	0.00410334	2.69998e-08	115082	Cholesterol levels in very large HDL || id:ebi-a-GCST90093004	0.000268584	30.9169
rs10846606	G	C	0.0251025	-0.0123	0.366512	0.3707	12	124620185	486601	0.0842209	0.0038972	Irritable bowel syndrome || id:ebi-a-GCST90016564	0.0038972	1.2e-10	115082	Cholesterol levels in very large HDL || id:ebi-a-GCST90093004	0.000360383	41.4879
rs10882271	A	G	-0.0233798	0.0075	0.265787	0.2632	10	95346067	486601	0.3359	0.0042154	Irritable bowel syndrome || id:ebi-a-GCST90016564	0.0042154	2.90001e-08	115082	Cholesterol levels in very large HDL || id:ebi-a-GCST90093004	0.000267227	30.7607
rs10935473	T	G	-0.0224869	0.001	0.442432	0.4394	3	98416900	486601	0.8862	0.00374878	Irritable bowel syndrome || id:ebi-a-GCST90016564	0.00374878	2e-09	115082	Cholesterol levels in very large HDL || id:ebi-a-GCST90093004	0.000312562	35.9809
rs10937924	C	T	-0.0251102	0.0026	0.591517	0.5896	4	3374898	486601	0.705801	0.00379371	Irritable bowel syndrome || id:ebi-a-GCST90016564	0.00379371	3.59998e-11	115082	Cholesterol levels in very large HDL || id:ebi-a-GCST90093004	0.000380539	43.8091
rs11048457	A	G	0.0258944	-0.0013	0.756214	0.7505	12	26463174	486601	0.8665	0.00434069	Irritable bowel syndrome || id:ebi-a-GCST90016564	0.00434069	2.39999e-09	115082	Cholesterol levels in very large HDL || id:ebi-a-GCST90093004	0.000309138	35.5866
rs11075253	A	C	0.0330212	-0.018	0.295789	0.2965	16	15148646	486601	0.0160398	0.00407812	Irritable bowel syndrome || id:ebi-a-GCST90016564	0.00407812	5.60015e-16	115082	Cholesterol levels in very large HDL || id:ebi-a-GCST90093004	0.000569391	65.5629
rs111432585	GT	G	-0.0432452	-0.01	0.907696	0.9072	7	72879234	486601	0.490801	0.00677555	Irritable bowel syndrome || id:ebi-a-GCST90016564	0.00677555	1.7e-10	115082	Cholesterol levels in very large HDL || id:ebi-a-GCST90093004	0.000353855	40.7361
rs113012334	GT	G	0.0364612	-0.0068	0.289459	0.2917	11	47316568	486601	0.4687	0.00437124	Irritable bowel syndrome || id:ebi-a-GCST90016564	0.00437124	7.39946e-17	115082	Cholesterol levels in very large HDL || id:ebi-a-GCST90093004	0.000604203	69.5737
rs11429307	GT	G	-0.0464154	0.0068	0.191517	0.1902	5	55857025	486601	0.503499	0.00475108	Irritable bowel syndrome || id:ebi-a-GCST90016564	0.00475108	1.50003e-22	115082	Cholesterol levels in very large HDL || id:ebi-a-GCST90093004	0.000828652	95.4403
rs114938914	T	C	-0.048091	0.0302	0.061412	0.0608	2	44055510	486601	0.03597	0.00780788	Irritable bowel syndrome || id:ebi-a-GCST90016564	0.00780788	7.29995e-10	115082	Cholesterol levels in very large HDL || id:ebi-a-GCST90093004	0.000329542	37.9362
rs11591147	T	G	-0.133317	-0.0031	0.017457	0.0171	1	55505647	486601	0.9146	0.0141897	Irritable bowel syndrome || id:ebi-a-GCST90016564	0.0141897	5.70033e-21	115082	Cholesterol levels in very large HDL || id:ebi-a-GCST90093004	0.000766451	88.2708
rs116843064	A	G	0.174951	-0.0104	0.019851	0.0202	19	8429323	486601	0.7	0.0133647	Irritable bowel syndrome || id:ebi-a-GCST90016564	0.0133647	3.69999e-39	115082	Cholesterol levels in very large HDL || id:ebi-a-GCST90093004	0.00148683	171.359
rs117423069	T	C	-0.044767	0.0211	0.126605	0.1243	19	11207777	486601	0.0501303	0.00562669	Irritable bowel syndrome || id:ebi-a-GCST90016564	0.00562669	1.80011e-15	115082	Cholesterol levels in very large HDL || id:ebi-a-GCST90093004	0.000549748	63.2998
rs1177562	T	C	-0.0228351	-0.0055	0.410412	0.4082	11	118949331	486601	0.4293	0.00378596	Irritable bowel syndrome || id:ebi-a-GCST90016564	0.00378596	1.6e-09	115082	Cholesterol levels in very large HDL || id:ebi-a-GCST90093004	0.000316016	36.3786
rs11922042	C	T	-0.109755	-0.0712	0.017207	0.0178	3	12206489	486601	0.0226501	0.015385	Irritable bowel syndrome || id:ebi-a-GCST90016564	0.015385	9.79941e-13	115082	Cholesterol levels in very large HDL || id:ebi-a-GCST90093004	0.000442033	50.8916
rs1215112	A	G	0.046393	0.0025	0.86303	0.8601	9	15303583	486601	0.8027	0.00542791	Irritable bowel syndrome || id:ebi-a-GCST90016564	0.00542791	1.29987e-17	115082	Cholesterol levels in very large HDL || id:ebi-a-GCST90093004	0.00063439	73.052
rs12294913	G	C	-0.0575607	0.0178	0.049058	0.0499	11	64004643	486601	0.3322	0.00890581	Irritable bowel syndrome || id:ebi-a-GCST90016564	0.00890581	1e-10	115082	Cholesterol levels in very large HDL || id:ebi-a-GCST90093004	0.000362861	41.7732
rs1260326	C	T	0.059043	-0.0238	0.603982	0.6075	2	27730940	486601	0.000630101	0.00380569	Irritable bowel syndrome || id:ebi-a-GCST90016564	0.00380569	2.80027e-54	115082	Cholesterol levels in very large HDL || id:ebi-a-GCST90093004	0.00208716	240.692
rs12740374	T	G	-0.0477394	0.0086	0.221064	0.2219	1	109817590	486601	0.2978	0.00448045	Irritable bowel syndrome || id:ebi-a-GCST90016564	0.00448045	1.69981e-26	115082	Cholesterol levels in very large HDL || id:ebi-a-GCST90093004	0.000985542	113.528
rs13107325	T	C	-0.053841	0.0067	0.074282	0.0719	4	103188709	486601	0.612999	0.00710458	Irritable bowel syndrome || id:ebi-a-GCST90016564	0.00710458	3.50026e-14	115082	Cholesterol levels in very large HDL || id:ebi-a-GCST90093004	0.000498799	57.4304
rs13118477	A	G	-0.0231913	-0.0091	0.390372	0.3926	4	89704367	486601	0.1918	0.00382904	Irritable bowel syndrome || id:ebi-a-GCST90016564	0.00382904	1.40001e-09	115082	Cholesterol levels in very large HDL || id:ebi-a-GCST90093004	0.000318658	36.6828
rs13389219	T	C	0.0368708	0.0002	0.392532	0.3963	2	165528876	486601	0.9824	0.003814	Irritable bowel syndrome || id:ebi-a-GCST90016564	0.003814	4.19952e-22	115082	Cholesterol levels in very large HDL || id:ebi-a-GCST90093004	0.000811416	93.4536
rs141469619	G	A	-0.11991	-0.0547	0.010141	0.0112	11	116916060	486601	0.1571	0.0196785	Irritable bowel syndrome || id:ebi-a-GCST90016564	0.0196785	1.09999e-09	115082	Cholesterol levels in very large HDL || id:ebi-a-GCST90093004	0.000322537	37.1295
rs145391587	C	A	0.11487	-0.0158	0.100287	0.1012	8	19820933	486601	0.1634	0.00618992	Irritable bowel syndrome || id:ebi-a-GCST90016564	0.00618992	7.10068e-77	115082	Cholesterol levels in very large HDL || id:ebi-a-GCST90093004	0.00298358	344.378
rs147627829	A	G	-0.0512593	0.0059	0.04407	0.0425	6	34335088	486601	0.7473	0.00913053	Irritable bowel syndrome || id:ebi-a-GCST90016564	0.00913053	2e-08	115082	Cholesterol levels in very large HDL || id:ebi-a-GCST90093004	0.000273796	31.5171
rs17585887	C	T	0.0233265	-0.0027	0.590922	0.5881	6	139835498	486601	0.698101	0.00379084	Irritable bowel syndrome || id:ebi-a-GCST90016564	0.00379084	7.59994e-10	115082	Cholesterol levels in very large HDL || id:ebi-a-GCST90093004	0.000328911	37.8635
rs190543502	C	T	-0.0831187	0.0769	0.024111	0.0241	15	43757184	486601	0.000652094	0.0122248	Irritable bowel syndrome || id:ebi-a-GCST90016564	0.0122248	1.10002e-11	115082	Cholesterol levels in very large HDL || id:ebi-a-GCST90093004	0.000401543	46.2281
rs191555775	T	A	-0.0606567	0.0205	0.106389	0.1081	6	161005389	486601	0.102	0.00606506	Irritable bowel syndrome || id:ebi-a-GCST90016564	0.00606506	1.50003e-23	115082	Cholesterol levels in very large HDL || id:ebi-a-GCST90093004	0.000868366	100.018
rs2024570	C	T	-0.0678278	-0.0164	0.962637	0.9648	20	44776543	486601	0.4562	0.0103407	Irritable bowel syndrome || id:ebi-a-GCST90016564	0.0103407	5.40008e-11	115082	Cholesterol levels in very large HDL || id:ebi-a-GCST90093004	0.00037372	43.0237
rs2043085	C	T	-0.135398	0.0031	0.612685	0.6145	15	58680954	486601	0.6581	0.00381806	Irritable bowel syndrome || id:ebi-a-GCST90016564	0.00381806	1e-200	115082	Cholesterol levels in very large HDL || id:ebi-a-GCST90093004	0.0108096	1257.57
rs2068888	A	G	0.0268338	-0.004	0.450101	0.4487	10	94839642	486601	0.5564	0.00374546	Irritable bowel syndrome || id:ebi-a-GCST90016564	0.00374546	7.8001e-13	115082	Cholesterol levels in very large HDL || id:ebi-a-GCST90093004	0.000445813	51.3271
rs2070895	A	G	0.164163	-0.0065	0.218679	0.2179	15	58723939	486601	0.4365	0.0045018	Irritable bowel syndrome || id:ebi-a-GCST90016564	0.0045018	1e-200	115082	Cholesterol levels in very large HDL || id:ebi-a-GCST90093004	0.011423	1329.75
rs2242332	C	T	0.0240171	-0.0036	0.683458	0.6812	10	45938239	486601	0.618399	0.00401595	Irritable bowel syndrome || id:ebi-a-GCST90016564	0.00401595	2.19999e-09	115082	Cholesterol levels in very large HDL || id:ebi-a-GCST90093004	0.000310686	35.7649
rs2281719	T	C	0.0282021	0.0038	0.612353	0.6116	1	230297659	486601	0.5863	0.00382226	Irritable bowel syndrome || id:ebi-a-GCST90016564	0.00382226	1.59993e-13	115082	Cholesterol levels in very large HDL || id:ebi-a-GCST90093004	0.000472835	54.4396
rs2618566	T	G	-0.0237161	0.0052	0.660294	0.6621	20	17844684	486601	0.4777	0.00393406	Irritable bowel syndrome || id:ebi-a-GCST90016564	0.00393406	1.7e-09	115082	Cholesterol levels in very large HDL || id:ebi-a-GCST90093004	0.000315689	36.341
rs2642438	G	A	0.0277686	0.0017	0.70385	0.704	1	220970028	486601	0.8236	0.00407887	Irritable bowel syndrome || id:ebi-a-GCST90016564	0.00407887	9.8992e-12	115082	Cholesterol levels in very large HDL || id:ebi-a-GCST90093004	0.000402574	46.3469
rs2740488	C	A	-0.03124	-0.0117	0.265313	0.2648	9	107661742	486601	0.1326	0.00423372	Irritable bowel syndrome || id:ebi-a-GCST90016564	0.00423372	1.59993e-13	115082	Cholesterol levels in very large HDL || id:ebi-a-GCST90093004	0.000472895	54.4465
rs2803619	C	G	-0.0327368	0.0051	0.724355	0.7242	10	113934384	486601	0.5005	0.00417023	Irritable bowel syndrome || id:ebi-a-GCST90016564	0.00417023	4.19952e-15	115082	Cholesterol levels in very large HDL || id:ebi-a-GCST90093004	0.000535196	61.6233
rs28383307	T	C	-0.0315135	0.0405	0.194311	0.1936	6	32586755	486601	6.45194e-05	0.00470834	Irritable bowel syndrome || id:ebi-a-GCST90016564	0.00470834	2.19989e-11	115082	Cholesterol levels in very large HDL || id:ebi-a-GCST90093004	0.000389118	44.7971
rs28807203	C	A	-0.0537486	-0.0041	0.049207	0.0511	19	45173951	486601	0.7962	0.00865433	Irritable bowel syndrome || id:ebi-a-GCST90016564	0.00865433	5.30005e-10	115082	Cholesterol levels in very large HDL || id:ebi-a-GCST90093004	0.000335054	38.5709
rs2909211	T	C	0.0289707	-0.0173	0.778897	0.7796	17	66457658	486601	0.0351504	0.00448884	Irritable bowel syndrome || id:ebi-a-GCST90016564	0.00448884	1.09999e-10	115082	Cholesterol levels in very large HDL || id:ebi-a-GCST90093004	0.000361814	41.6526
rs2925979	C	T	0.0344282	-0.0063	0.698949	0.699	16	81534790	486601	0.3998	0.00404945	Irritable bowel syndrome || id:ebi-a-GCST90016564	0.00404945	1.9002e-17	115082	Cholesterol levels in very large HDL || id:ebi-a-GCST90093004	0.000627706	72.2818
rs2927468	G	A	0.0243293	-0.0085	0.523287	0.5246	19	45357939	486601	0.2272	0.00377781	Irritable bowel syndrome || id:ebi-a-GCST90016564	0.00377781	1.2e-10	115082	Cholesterol levels in very large HDL || id:ebi-a-GCST90093004	0.000360259	41.4736
rs2943654	T	C	-0.0392043	0.0189	0.64513	0.6413	2	227112754	486601	0.00898794	0.00388315	Irritable bowel syndrome || id:ebi-a-GCST90016564	0.00388315	5.79963e-24	115082	Cholesterol levels in very large HDL || id:ebi-a-GCST90093004	0.000884926	101.928
rs3092498	C	T	0.0268347	-0.0139	0.517382	0.5161	20	44055710	486601	0.0556801	0.00375519	Irritable bowel syndrome || id:ebi-a-GCST90016564	0.00375519	8.9002e-13	115082	Cholesterol levels in very large HDL || id:ebi-a-GCST90093004	0.000443537	51.0649
rs34062580	A	G	0.0885573	-0.0073	0.130304	0.1277	7	73033559	486601	0.4724	0.00553864	Irritable bowel syndrome || id:ebi-a-GCST90016564	0.00553864	1.50003e-57	115082	Cholesterol levels in very large HDL || id:ebi-a-GCST90093004	0.00221652	255.644
rs34722314	A	T	-0.0570652	-0.006	0.136126	0.1327	2	21271707	486601	0.5559	0.00547053	Irritable bowel syndrome || id:ebi-a-GCST90016564	0.00547053	1.80011e-25	115082	Cholesterol levels in very large HDL || id:ebi-a-GCST90093004	0.000944639	108.812
rs35473591	CT	C	-0.100129	-0.0103	0.34192	0.3461	11	61586328	486601	0.222	0.0039199	Irritable bowel syndrome || id:ebi-a-GCST90016564	0.0039199	6.5013e-144	115082	Cholesterol levels in very large HDL || id:ebi-a-GCST90093004	0.00563777	652.473
rs36226283	A	G	0.035069	0.0201	0.358958	0.3575	12	125349480	486601	0.00540194	0.00389692	Irritable bowel syndrome || id:ebi-a-GCST90016564	0.00389692	2.29985e-19	115082	Cholesterol levels in very large HDL || id:ebi-a-GCST90093004	0.000703219	80.9834
rs373551315	A	G	-0.0438061	0.0095	0.072511	0.0741	6	31423347	486601	0.5555	0.00754943	Irritable bowel syndrome || id:ebi-a-GCST90016564	0.00754943	6.49995e-09	115082	Cholesterol levels in very large HDL || id:ebi-a-GCST90093004	0.000292487	33.6692
rs3764261	A	C	0.179736	-0.0005	0.324412	0.3265	16	56993324	486601	0.948	0.0039705	Irritable bowel syndrome || id:ebi-a-GCST90016564	0.0039705	1e-200	115082	Cholesterol levels in very large HDL || id:ebi-a-GCST90093004	0.0174947	2049.14
rs3809113	G	C	0.0269072	0.0129	0.710445	0.7101	12	57848708	486601	0.0894602	0.00411842	Irritable bowel syndrome || id:ebi-a-GCST90016564	0.00411842	6.4003e-11	115082	Cholesterol levels in very large HDL || id:ebi-a-GCST90093004	0.000370772	42.6843
rs3922628	A	T	0.0326943	0.0112	0.210496	0.2134	12	123209295	486601	0.1931	0.00459339	Irritable bowel syndrome || id:ebi-a-GCST90016564	0.00459339	1.10002e-12	115082	Cholesterol levels in very large HDL || id:ebi-a-GCST90093004	0.000440027	50.6605
rs4699716	A	G	0.0263337	-0.0015	0.271935	0.2727	4	100066125	486601	0.8487	0.00420771	Irritable bowel syndrome || id:ebi-a-GCST90016564	0.00420771	3.89996e-10	115082	Cholesterol levels in very large HDL || id:ebi-a-GCST90093004	0.000340233	39.1674
rs4841605	A	G	0.0307967	-0.0266	0.606733	0.6132	8	11756600	486601	0.0002044	0.00384128	Irritable bowel syndrome || id:ebi-a-GCST90016564	0.00384128	1.10002e-15	115082	Cholesterol levels in very large HDL || id:ebi-a-GCST90093004	0.000558221	64.276
rs5082	A	G	-0.0404103	-0.0103	0.620747	0.6214	1	161193683	486601	0.1435	0.00384705	Irritable bowel syndrome || id:ebi-a-GCST90016564	0.00384705	8.30042e-26	115082	Cholesterol levels in very large HDL || id:ebi-a-GCST90093004	0.000957866	110.337
rs55714927	T	C	0.0283412	-0.0035	0.190994	0.1922	17	7080316	486601	0.701799	0.00474162	Irritable bowel syndrome || id:ebi-a-GCST90016564	0.00474162	2.30001e-09	115082	Cholesterol levels in very large HDL || id:ebi-a-GCST90093004	0.000310342	35.7253
rs577195	G	C	-0.0239683	0.0076	0.417852	0.4163	7	130450661	486601	0.2732	0.00378834	Irritable bowel syndrome || id:ebi-a-GCST90016564	0.00378834	2.5e-10	115082	Cholesterol levels in very large HDL || id:ebi-a-GCST90093004	0.000347711	40.0285
rs57912727	C	A	-0.0297891	-0.043	0.136685	0.1346	3	185804583	486601	0.000138099	0.00544624	Irritable bowel syndrome || id:ebi-a-GCST90016564	0.00544624	4.49997e-08	115082	Cholesterol levels in very large HDL || id:ebi-a-GCST90093004	0.000259897	29.9167
rs59104589	T	C	0.0236241	0.009	0.358836	0.3584	2	242237902	486601	0.2166	0.0038824	Irritable bowel syndrome || id:ebi-a-GCST90016564	0.0038824	1.2e-09	115082	Cholesterol levels in very large HDL || id:ebi-a-GCST90093004	0.000321635	37.0256
rs6078	A	G	0.0736829	0.0058	0.028853	0.029	15	58833993	486601	0.8029	0.0111301	Irritable bowel syndrome || id:ebi-a-GCST90016564	0.0111301	3.59998e-11	115082	Cholesterol levels in very large HDL || id:ebi-a-GCST90093004	0.000380682	43.8256
rs653178	T	C	0.0225654	-0.008	0.516036	0.5194	12	112007756	486601	0.2526	0.00373302	Irritable bowel syndrome || id:ebi-a-GCST90016564	0.00373302	1.5e-09	115082	Cholesterol levels in very large HDL || id:ebi-a-GCST90093004	0.00031741	36.5391
rs6681348	C	A	-0.020555	0.006	0.532241	0.5331	1	178526271	486601	0.444	0.00373584	Irritable bowel syndrome || id:ebi-a-GCST90016564	0.00373584	3.79997e-08	115082	Cholesterol levels in very large HDL || id:ebi-a-GCST90093004	0.000262989	30.2727
rs6694102	A	G	-0.0287973	0.009	0.320921	0.3154	1	182119332	486601	0.2189	0.00398663	Irritable bowel syndrome || id:ebi-a-GCST90016564	0.00398663	5.10035e-13	115082	Cholesterol levels in very large HDL || id:ebi-a-GCST90093004	0.000453197	52.1776
rs6864091	C	T	0.033915	-0.0011	0.362531	0.3613	5	75010002	486601	0.878	0.00388039	Irritable bowel syndrome || id:ebi-a-GCST90016564	0.00388039	2.29985e-18	115082	Cholesterol levels in very large HDL || id:ebi-a-GCST90093004	0.000663342	76.388
rs705379	A	G	-0.0264772	0.0054	0.477476	0.4741	7	94953895	486601	0.433	0.00376641	Irritable bowel syndrome || id:ebi-a-GCST90016564	0.00376641	2.09991e-12	115082	Cholesterol levels in very large HDL || id:ebi-a-GCST90093004	0.000429235	49.4176
rs72836561	T	C	-0.107134	0.0291	0.031482	0.032	17	41926126	486601	0.1648	0.0106769	Irritable bowel syndrome || id:ebi-a-GCST90016564	0.0106769	1.10002e-23	115082	Cholesterol levels in very large HDL || id:ebi-a-GCST90093004	0.000874132	100.683
rs72934503	G	A	0.0245002	-0.0019	0.451389	0.4562	6	98583488	486601	0.8136	0.00382137	Irritable bowel syndrome || id:ebi-a-GCST90016564	0.00382137	1.40001e-10	115082	Cholesterol levels in very large HDL || id:ebi-a-GCST90093004	0.000357058	41.1049
rs72948328	T	C	-0.0440957	-0.0047	0.060133	0.0598	2	111881810	486601	0.7556	0.00785717	Irritable bowel syndrome || id:ebi-a-GCST90016564	0.00785717	2e-08	115082	Cholesterol levels in very large HDL || id:ebi-a-GCST90093004	0.000273611	31.4958
rs72959041	A	G	-0.0587978	0.0052	0.049614	0.0504	6	127454893	486601	0.7558	0.0087181	Irritable bowel syndrome || id:ebi-a-GCST90016564	0.0087181	1.50003e-11	115082	Cholesterol levels in very large HDL || id:ebi-a-GCST90093004	0.000395093	45.4853
rs7534572	G	C	-0.0221702	-0.0164	0.64747	0.6491	1	62999675	486601	0.02298	0.00389218	Irritable bowel syndrome || id:ebi-a-GCST90016564	0.00389218	1.2e-08	115082	Cholesterol levels in very large HDL || id:ebi-a-GCST90093004	0.000281854	32.4449
rs75714888	A	C	-0.0759348	0.0374	0.021624	0.022	16	56752882	486601	0.1242	0.0128588	Irritable bowel syndrome || id:ebi-a-GCST90016564	0.0128588	3.50002e-09	115082	Cholesterol levels in very large HDL || id:ebi-a-GCST90093004	0.00030293	34.8717
rs75911530	A	G	-0.105202	0.0064	0.032885	0.033	16	57049137	486601	0.7734	0.0109622	Irritable bowel syndrome || id:ebi-a-GCST90016564	0.0109622	8.19974e-22	115082	Cholesterol levels in very large HDL || id:ebi-a-GCST90093004	0.000799646	92.0969
rs76070947	G	C	-0.0698837	-0.019	0.046949	0.0472	20	44113286	486601	0.2385	0.00888695	Irritable bowel syndrome || id:ebi-a-GCST90016564	0.00888695	3.69999e-15	115082	Cholesterol levels in very large HDL || id:ebi-a-GCST90093004	0.000537039	61.8356
rs7707394	A	G	0.02299	0.0011	0.357075	0.356	5	74472939	486601	0.8737	0.00388425	Irritable bowel syndrome || id:ebi-a-GCST90016564	0.00388425	3.2e-09	115082	Cholesterol levels in very large HDL || id:ebi-a-GCST90093004	0.000304315	35.0313
rs77516617	A	G	-0.0517759	0.0181	0.052809	0.053	15	59058720	486601	0.293	0.00840765	Irritable bowel syndrome || id:ebi-a-GCST90016564	0.00840765	7.39997e-10	115082	Cholesterol levels in very large HDL || id:ebi-a-GCST90093004	0.000329424	37.9226
rs77732800	G	T	-0.0322101	0.0109	0.483171	0.4843	15	58568394	486601	0.1811	0.00380376	Irritable bowel syndrome || id:ebi-a-GCST90016564	0.00380376	2.49977e-17	115082	Cholesterol levels in very large HDL || id:ebi-a-GCST90093004	0.000622702	71.7052
rs77960347	G	A	0.104008	-0.0189	0.013234	0.0135	18	47109955	486601	0.524499	0.016298	Irritable bowel syndrome || id:ebi-a-GCST90016564	0.016298	1.79999e-10	115082	Cholesterol levels in very large HDL || id:ebi-a-GCST90093004	0.000353756	40.7246
rs78058190	A	G	-0.0575354	-0.0127	0.050108	0.0508	2	219699999	486601	0.5147	0.0096399	Irritable bowel syndrome || id:ebi-a-GCST90016564	0.0096399	2.39999e-09	115082	Cholesterol levels in very large HDL || id:ebi-a-GCST90093004	0.000309445	35.6219
rs79134392	T	C	-0.0269055	-0.0142	0.172487	0.1717	16	12709621	486601	0.1157	0.00492993	Irritable bowel syndrome || id:ebi-a-GCST90016564	0.00492993	4.79999e-08	115082	Cholesterol levels in very large HDL || id:ebi-a-GCST90093004	0.00025875	29.7847
rs7924036	T	G	0.0255457	0.0104	0.504241	0.5061	10	65191645	486601	0.1248	0.00372757	Irritable bowel syndrome || id:ebi-a-GCST90016564	0.00372757	7.19946e-12	115082	Cholesterol levels in very large HDL || id:ebi-a-GCST90093004	0.000407943	46.9652
rs8044652	C	T	0.0786586	0.0022	0.962945	0.9627	16	67506247	486601	0.9113	0.0100095	Irritable bowel syndrome || id:ebi-a-GCST90016564	0.0100095	3.90032e-15	115082	Cholesterol levels in very large HDL || id:ebi-a-GCST90093004	0.000536324	61.7533
rs849336	G	A	0.0251809	0.0108	0.655418	0.6541	7	28224053	486601	0.1321	0.00392013	Irritable bowel syndrome || id:ebi-a-GCST90016564	0.00392013	1.29999e-10	115082	Cholesterol levels in very large HDL || id:ebi-a-GCST90093004	0.000358409	41.2605
rs921919	A	G	-0.037279	0.0006	0.66951	0.6649	12	125265201	486601	0.936	0.0040485	Irritable bowel syndrome || id:ebi-a-GCST90016564	0.0040485	3.29989e-20	115082	Cholesterol levels in very large HDL || id:ebi-a-GCST90093004	0.000736229	84.7877
rs964184	C	G	0.110312	-0.0023	0.86726	0.8664	11	116648917	486601	0.8171	0.00549003	Irritable bowel syndrome || id:ebi-a-GCST90016564	0.00549003	8.49963e-90	115082	Cholesterol levels in very large HDL || id:ebi-a-GCST90093004	0.00349597	403.728
rs9769088	C	T	-0.0341061	-0.0094	0.390936	0.3921	7	1029585	486601	0.2497	0.00383975	Irritable bowel syndrome || id:ebi-a-GCST90016564	0.00383975	6.4998e-19	115082	Cholesterol levels in very large HDL || id:ebi-a-GCST90093004	0.000685099	78.8952
rs9844972	C	G	-0.0417529	0.0055	0.070763	0.0704	3	150097635	486601	0.6944	0.00738817	Irritable bowel syndrome || id:ebi-a-GCST90016564	0.00738817	1.6e-08	115082	Cholesterol levels in very large HDL || id:ebi-a-GCST90093004	0.000277442	31.9368
rs998584	A	C	-0.0339631	0.0078	0.482313	0.4796	6	43757896	486601	0.2707	0.00373266	Irritable bowel syndrome || id:ebi-a-GCST90016564	0.00373266	9.09913e-20	115082	Cholesterol levels in very large HDL || id:ebi-a-GCST90093004	0.000718883	82.7885

## Sheet: TableS4-4
Table S4-4. Detailed information on SNPs about Free cholesterol levels in very large HDL
SNP	effect_allele	other_allele	beta.exposure	beta.outcome	eaf.exposure	eaf.outcome	chromosome	position	samplesize.outcome	pval.outcome	se.outcome	outcome	se.exposure	pval.exposure	samplesize.exposure	exposure	R2	F-stastic
rs1050556	T	C	-0.0298158	0.0385	0.503484	0.5023	6	31324586	486601	2.76001e-06	0.00392229	Irritable bowel syndrome || id:ebi-a-GCST90016564	0.00392229	2.90001e-14	115082	Free cholesterol levels in very large HDL || id:ebi-a-GCST90093008	0.000501866	57.7838
rs1057208	T	C	-0.22351	0.0242	0.186277	0.1865	20	44563007	486601	0.00553605	0.00494722	Irritable bowel syndrome || id:ebi-a-GCST90016564	0.00494722	1e-200	115082	Free cholesterol levels in very large HDL || id:ebi-a-GCST90093008	0.0174272	2041.1
rs1065853	T	G	-0.304976	0.0242	0.080581	0.0809	19	45413233	486601	0.1003	0.00709647	Irritable bowel syndrome || id:ebi-a-GCST90016564	0.00709647	1e-200	115082	Free cholesterol levels in very large HDL || id:ebi-a-GCST90093008	0.0157952	1846.88
rs10692614	TCA	T	-0.0315009	-0.0246	0.638692	0.6367	12	125347764	486601	0.00348097	0.00406474	Irritable bowel syndrome || id:ebi-a-GCST90016564	0.00406474	9.20026e-15	115082	Free cholesterol levels in very large HDL || id:ebi-a-GCST90093008	0.000521611	60.0583
rs10787429	C	T	-0.0332211	0.0043	0.725575	0.7253	10	113949664	486601	0.578699	0.00432481	Irritable bowel syndrome || id:ebi-a-GCST90016564	0.00432481	1.59993e-14	115082	Free cholesterol levels in very large HDL || id:ebi-a-GCST90093008	0.000512465	59.0047
rs10935473	T	G	-0.0229274	0.001	0.442432	0.4394	3	98416900	486601	0.8862	0.00387287	Irritable bowel syndrome || id:ebi-a-GCST90016564	0.00387287	3.2e-09	115082	Free cholesterol levels in very large HDL || id:ebi-a-GCST90093008	0.000304442	35.0458
rs11075253	A	C	0.033009	-0.018	0.295789	0.2965	16	15148646	486601	0.0160398	0.00422009	Irritable bowel syndrome || id:ebi-a-GCST90016564	0.00422009	5.19996e-15	115082	Free cholesterol levels in very large HDL || id:ebi-a-GCST90093008	0.000531353	61.1806
rs111432585	GT	G	-0.0467783	-0.01	0.907696	0.9072	7	72879234	486601	0.490801	0.00699909	Irritable bowel syndrome || id:ebi-a-GCST90016564	0.00699909	2.29985e-11	115082	Free cholesterol levels in very large HDL || id:ebi-a-GCST90093008	0.000387998	44.6682
rs1126670	A	C	-0.0256416	0.0028	0.698741	0.6964	4	100052733	486601	0.707499	0.00419863	Irritable bowel syndrome || id:ebi-a-GCST90016564	0.00419863	1e-09	115082	Free cholesterol levels in very large HDL || id:ebi-a-GCST90093008	0.000323986	37.2964
rs11429307	GT	G	-0.0431951	0.0068	0.191517	0.1902	5	55857025	486601	0.503499	0.00490838	Irritable bowel syndrome || id:ebi-a-GCST90016564	0.00490838	1.39991e-18	115082	Free cholesterol levels in very large HDL || id:ebi-a-GCST90093008	0.000672501	77.4435
rs114938914	T	C	-0.0586474	0.0302	0.061412	0.0608	2	44055510	486601	0.03597	0.00806623	Irritable bowel syndrome || id:ebi-a-GCST90016564	0.00806623	3.59998e-13	115082	Free cholesterol levels in very large HDL || id:ebi-a-GCST90093008	0.000459145	52.8626
rs11591147	T	G	-0.178287	-0.0031	0.017457	0.0171	1	55505647	486601	0.9146	0.01466	Irritable bowel syndrome || id:ebi-a-GCST90016564	0.01466	5.00035e-34	115082	Free cholesterol levels in very large HDL || id:ebi-a-GCST90093008	0.00128353	147.899
rs11601507	A	C	0.0440674	-0.0052	0.069168	0.0698	11	5701074	486601	0.7028	0.00749637	Irritable bowel syndrome || id:ebi-a-GCST90016564	0.00749637	4.09996e-09	115082	Free cholesterol levels in very large HDL || id:ebi-a-GCST90093008	0.000300189	34.5561
rs116881820	C	T	0.0697721	-0.0248	0.026042	0.0268	19	45397952	486601	0.278	0.0121211	Irritable bowel syndrome || id:ebi-a-GCST90016564	0.0121211	8.60003e-09	115082	Free cholesterol levels in very large HDL || id:ebi-a-GCST90093008	0.000287837	33.1339
rs117199990	T	C	0.0920273	-0.0162	0.100233	0.1012	8	19820916	486601	0.1523	0.00639907	Irritable bowel syndrome || id:ebi-a-GCST90016564	0.00639907	6.79986e-47	115082	Free cholesterol levels in very large HDL || id:ebi-a-GCST90093008	0.00179396	206.82
rs12196438	T	C	-0.0289023	0.0161	0.168984	0.1676	6	25334241	486601	0.0805008	0.0051516	Irritable bowel syndrome || id:ebi-a-GCST90016564	0.0051516	2e-08	115082	Free cholesterol levels in very large HDL || id:ebi-a-GCST90093008	0.000273435	31.4755
rs12294913	G	C	-0.0522742	0.0178	0.049058	0.0499	11	64004643	486601	0.3322	0.00920092	Irritable bowel syndrome || id:ebi-a-GCST90016564	0.00920092	1.29999e-08	115082	Free cholesterol levels in very large HDL || id:ebi-a-GCST90093008	0.000280403	32.2779
rs12369443	G	A	0.0277264	-0.0079	0.199473	0.204	12	20582651	486601	0.3514	0.00484846	Irritable bowel syndrome || id:ebi-a-GCST90016564	0.00484846	1.09999e-08	115082	Free cholesterol levels in very large HDL || id:ebi-a-GCST90093008	0.000284085	32.7018
rs1260326	C	T	0.0725692	-0.0238	0.603982	0.6075	2	27730940	486601	0.000630101	0.00393161	Irritable bowel syndrome || id:ebi-a-GCST90016564	0.00393161	4.49987e-76	115082	Free cholesterol levels in very large HDL || id:ebi-a-GCST90093008	0.0029517	340.688
rs12740374	T	G	-0.0572091	0.0086	0.221064	0.2219	1	109817590	486601	0.2978	0.00462896	Irritable bowel syndrome || id:ebi-a-GCST90016564	0.00462896	4.40048e-35	115082	Free cholesterol levels in very large HDL || id:ebi-a-GCST90093008	0.0013255	152.741
rs12753251	A	G	-0.0222417	0.0042	0.533401	0.5308	1	178529898	486601	0.536801	0.00385853	Irritable bowel syndrome || id:ebi-a-GCST90016564	0.00385853	8.19993e-09	115082	Free cholesterol levels in very large HDL || id:ebi-a-GCST90093008	0.000288642	33.2265
rs13107325	T	C	-0.0425959	0.0067	0.074282	0.0719	4	103188709	486601	0.612999	0.00733875	Irritable bowel syndrome || id:ebi-a-GCST90016564	0.00733875	6.49995e-09	115082	Free cholesterol levels in very large HDL || id:ebi-a-GCST90093008	0.000292656	33.6887
rs13108218	G	A	0.0305107	-0.0055	0.615355	0.6172	4	3443931	486601	0.4584	0.00398485	Irritable bowel syndrome || id:ebi-a-GCST90016564	0.00398485	1.9002e-14	115082	Free cholesterol levels in very large HDL || id:ebi-a-GCST90093008	0.000509157	58.6236
rs13389219	T	C	0.0317312	0.0002	0.392532	0.3963	2	165528876	486601	0.9824	0.0039402	Irritable bowel syndrome || id:ebi-a-GCST90016564	0.0039402	8.10028e-16	115082	Free cholesterol levels in very large HDL || id:ebi-a-GCST90093008	0.000563228	64.8528
rs147667955	T	C	-0.149919	-0.2252	0.007221	0.0153	3	12450838	486601	0.0908992	0.0230473	Irritable bowel syndrome || id:ebi-a-GCST90016564	0.0230473	7.8001e-11	115082	Free cholesterol levels in very large HDL || id:ebi-a-GCST90093008	0.000367541	42.3122
rs151288714	AAAAC	A	0.0214649	-0.0033	0.51752	0.519	6	139839768	486601	0.683299	0.00386229	Irritable bowel syndrome || id:ebi-a-GCST90016564	0.00386229	2.69998e-08	115082	Free cholesterol levels in very large HDL || id:ebi-a-GCST90093008	0.000268314	30.8859
rs1561139	T	G	0.0247394	-0.0009	0.42589	0.4201	16	56852822	486601	0.8912	0.00389366	Irritable bowel syndrome || id:ebi-a-GCST90016564	0.00389366	2.1e-10	115082	Free cholesterol levels in very large HDL || id:ebi-a-GCST90093008	0.000350673	40.3696
rs190543502	C	T	-0.0793907	0.0769	0.024111	0.0241	15	43757184	486601	0.000652094	0.0126297	Irritable bowel syndrome || id:ebi-a-GCST90016564	0.0126297	3.29997e-10	115082	Free cholesterol levels in very large HDL || id:ebi-a-GCST90093008	0.000343239	39.5135
rs191555775	T	A	-0.0542019	0.0205	0.106389	0.1081	6	161005389	486601	0.102	0.00626534	Irritable bowel syndrome || id:ebi-a-GCST90016564	0.00626534	5.10035e-18	115082	Free cholesterol levels in very large HDL || id:ebi-a-GCST90093008	0.000649905	74.8397
rs201801505	CA	C	0.0351815	-0.0061	0.123685	0.1227	19	8570490	486601	0.627401	0.00599355	Irritable bowel syndrome || id:ebi-a-GCST90016564	0.00599355	4.39997e-09	115082	Free cholesterol levels in very large HDL || id:ebi-a-GCST90093008	0.000299311	34.4551
rs2024570	C	T	-0.0752732	-0.0164	0.962637	0.9648	20	44776543	486601	0.4562	0.0106806	Irritable bowel syndrome || id:ebi-a-GCST90016564	0.0106806	1.80011e-12	115082	Free cholesterol levels in very large HDL || id:ebi-a-GCST90093008	0.000431414	49.6686
rs2043085	C	T	-0.134605	0.0031	0.612685	0.6145	15	58680954	486601	0.6581	0.00394454	Irritable bowel syndrome || id:ebi-a-GCST90016564	0.00394454	1e-200	115082	Free cholesterol levels in very large HDL || id:ebi-a-GCST90093008	0.0100173	1164.45
rs2068888	A	G	0.0248782	-0.004	0.450101	0.4487	10	94839642	486601	0.5564	0.00386859	Irritable bowel syndrome || id:ebi-a-GCST90016564	0.00386859	1.29999e-10	115082	Free cholesterol levels in very large HDL || id:ebi-a-GCST90093008	0.000359227	41.3547
rs2070895	A	G	0.168185	-0.0065	0.218679	0.2179	15	58723939	486601	0.4365	0.00465093	Irritable bowel syndrome || id:ebi-a-GCST90016564	0.00465093	1e-200	115082	Free cholesterol levels in very large HDL || id:ebi-a-GCST90093008	0.0112352	1307.64
rs2618566	T	G	-0.0247113	0.0052	0.660294	0.6621	20	17844684	486601	0.4777	0.00406336	Irritable bowel syndrome || id:ebi-a-GCST90016564	0.00406336	1.2e-09	115082	Free cholesterol levels in very large HDL || id:ebi-a-GCST90093008	0.000321273	36.9839
rs2642438	G	A	0.0274731	0.0017	0.70385	0.704	1	220970028	486601	0.8236	0.00421406	Irritable bowel syndrome || id:ebi-a-GCST90016564	0.00421406	7.10068e-11	115082	Free cholesterol levels in very large HDL || id:ebi-a-GCST90093008	0.000369187	42.5017
rs2740488	C	A	-0.0266889	-0.0117	0.265313	0.2648	9	107661742	486601	0.1326	0.00437297	Irritable bowel syndrome || id:ebi-a-GCST90016564	0.00437297	1e-09	115082	Free cholesterol levels in very large HDL || id:ebi-a-GCST90093008	0.000323564	37.2478
rs28807203	C	A	-0.0724142	-0.0041	0.049207	0.0511	19	45173951	486601	0.7962	0.00893501	Irritable bowel syndrome || id:ebi-a-GCST90016564	0.00893501	5.30029e-16	115082	Free cholesterol levels in very large HDL || id:ebi-a-GCST90093008	0.00057043	65.6825
rs2909211	T	C	0.0353105	-0.0173	0.778897	0.7796	17	66457658	486601	0.0351504	0.0046364	Irritable bowel syndrome || id:ebi-a-GCST90016564	0.0046364	2.60016e-14	115082	Free cholesterol levels in very large HDL || id:ebi-a-GCST90093008	0.000503755	58.0014
rs2925979	C	T	0.0301558	-0.0063	0.698949	0.699	16	81534790	486601	0.3998	0.00419042	Irritable bowel syndrome || id:ebi-a-GCST90016564	0.00419042	6.20012e-13	115082	Free cholesterol levels in very large HDL || id:ebi-a-GCST90093008	0.000449805	51.7868
rs2927468	G	A	0.0309599	-0.0085	0.523287	0.5246	19	45357939	486601	0.2272	0.00390033	Irritable bowel syndrome || id:ebi-a-GCST90016564	0.00390033	2.09991e-15	115082	Free cholesterol levels in very large HDL || id:ebi-a-GCST90093008	0.000547207	63.007
rs2943654	T	C	-0.0332643	0.0189	0.64513	0.6413	2	227112754	486601	0.00898794	0.00401163	Irritable bowel syndrome || id:ebi-a-GCST90016564	0.00401163	1.10002e-16	115082	Free cholesterol levels in very large HDL || id:ebi-a-GCST90093008	0.000597102	68.7555
rs3092498	C	T	0.0295493	-0.0139	0.517382	0.5161	20	44055710	486601	0.0556801	0.00387862	Irritable bowel syndrome || id:ebi-a-GCST90016564	0.00387862	2.60016e-14	115082	Free cholesterol levels in very large HDL || id:ebi-a-GCST90093008	0.000504096	58.0407
rs34062580	A	G	0.102042	-0.0073	0.130304	0.1277	7	73033559	486601	0.4724	0.00572137	Irritable bowel syndrome || id:ebi-a-GCST90016564	0.00572137	3.80014e-71	115082	Free cholesterol levels in very large HDL || id:ebi-a-GCST90093008	0.00275646	318.09
rs34722314	A	T	-0.0603671	-0.006	0.136126	0.1327	2	21271707	486601	0.5559	0.00565154	Irritable bowel syndrome || id:ebi-a-GCST90016564	0.00565154	1.20005e-26	115082	Free cholesterol levels in very large HDL || id:ebi-a-GCST90093008	0.000990442	114.093
rs35473591	CT	C	-0.103795	-0.0103	0.34192	0.3461	11	61586328	486601	0.222	0.00404979	Irritable bowel syndrome || id:ebi-a-GCST90016564	0.00404979	7.09578e-145	115082	Free cholesterol levels in very large HDL || id:ebi-a-GCST90093008	0.00567556	656.871
rs3789067	T	C	-0.0453551	0.0048	0.062911	0.0628	2	111910083	486601	0.746401	0.00792804	Irritable bowel syndrome || id:ebi-a-GCST90016564	0.00792804	1.09999e-08	115082	Free cholesterol levels in very large HDL || id:ebi-a-GCST90093008	0.000284308	32.7275
rs3809113	G	C	0.0244642	0.0129	0.710445	0.7101	12	57848708	486601	0.0894602	0.00425512	Irritable bowel syndrome || id:ebi-a-GCST90016564	0.00425512	8.99995e-09	115082	Free cholesterol levels in very large HDL || id:ebi-a-GCST90093008	0.000287148	33.0545
rs3922628	A	T	0.0278995	0.0112	0.210496	0.2134	12	123209295	486601	0.1931	0.00474585	Irritable bowel syndrome || id:ebi-a-GCST90016564	0.00474585	4.09996e-09	115082	Free cholesterol levels in very large HDL || id:ebi-a-GCST90093008	0.000300211	34.5587
rs4752824	A	T	0.0263507	-0.0048	0.321813	0.3245	11	47324666	486601	0.5062	0.00411167	Irritable bowel syndrome || id:ebi-a-GCST90016564	0.00411167	1.5e-10	115082	Free cholesterol levels in very large HDL || id:ebi-a-GCST90093008	0.000356768	41.0715
rs4841605	A	G	0.036356	-0.0266	0.606733	0.6132	8	11756600	486601	0.0002044	0.00396965	Irritable bowel syndrome || id:ebi-a-GCST90016564	0.00396965	5.30029e-20	115082	Free cholesterol levels in very large HDL || id:ebi-a-GCST90093008	0.000728323	83.8765
rs5082	A	G	-0.0474699	-0.0103	0.620747	0.6214	1	161193683	486601	0.1435	0.00397457	Irritable bowel syndrome || id:ebi-a-GCST90016564	0.00397457	7.00003e-33	115082	Free cholesterol levels in very large HDL || id:ebi-a-GCST90093008	0.00123797	142.642
rs55714927	T	C	0.030563	-0.0035	0.190994	0.1922	17	7080316	486601	0.701799	0.00489749	Irritable bowel syndrome || id:ebi-a-GCST90016564	0.00489749	4.39997e-10	115082	Free cholesterol levels in very large HDL || id:ebi-a-GCST90093008	0.000338291	38.9437
rs59484402	CT	C	0.0225986	0.0009	0.611688	0.6126	1	230302838	486601	0.9113	0.00399157	Irritable bowel syndrome || id:ebi-a-GCST90016564	0.00399157	1.5e-08	115082	Free cholesterol levels in very large HDL || id:ebi-a-GCST90093008	0.00027845	32.053
rs6065819	A	C	-0.0477426	-0.0122	0.116575	0.1168	20	44105636	486601	0.2499	0.00602382	Irritable bowel syndrome || id:ebi-a-GCST90016564	0.00602382	2.29985e-15	115082	Free cholesterol levels in very large HDL || id:ebi-a-GCST90093008	0.000545536	62.8146
rs6078	A	G	0.0744357	0.0058	0.028853	0.029	15	58833993	486601	0.8029	0.0114988	Irritable bowel syndrome || id:ebi-a-GCST90016564	0.0114988	9.60064e-11	115082	Free cholesterol levels in very large HDL || id:ebi-a-GCST90093008	0.000363992	41.9035
rs675849	C	T	0.0412572	0.0025	0.860645	0.8601	9	15303583	486601	0.8027	0.00556699	Irritable bowel syndrome || id:ebi-a-GCST90016564	0.00556699	1.29987e-13	115082	Free cholesterol levels in very large HDL || id:ebi-a-GCST90093008	0.000477028	54.9226
rs6905288	A	G	-0.0283226	0.002	0.568525	0.5647	6	43758873	486601	0.7813	0.00387892	Irritable bowel syndrome || id:ebi-a-GCST90016564	0.00387892	2.80027e-13	115082	Free cholesterol levels in very large HDL || id:ebi-a-GCST90093008	0.000463059	53.3135
rs705379	A	G	-0.0280866	0.0054	0.477476	0.4741	7	94953895	486601	0.433	0.00389067	Irritable bowel syndrome || id:ebi-a-GCST90016564	0.00389067	5.19996e-13	115082	Free cholesterol levels in very large HDL || id:ebi-a-GCST90093008	0.000452632	52.1125
rs72660961	T	C	0.0212949	0.002	0.444274	0.4432	1	25818452	486601	0.7758	0.0038699	Irritable bowel syndrome || id:ebi-a-GCST90016564	0.0038699	3.69999e-08	115082	Free cholesterol levels in very large HDL || id:ebi-a-GCST90093008	0.000263045	30.2792
rs72836561	T	C	-0.0763793	0.0291	0.031482	0.032	17	41926126	486601	0.1648	0.0110279	Irritable bowel syndrome || id:ebi-a-GCST90016564	0.0110279	4.30031e-12	115082	Free cholesterol levels in very large HDL || id:ebi-a-GCST90093008	0.000416656	47.9687
rs72934503	G	A	0.0225346	-0.0019	0.451389	0.4562	6	98583488	486601	0.8136	0.00394756	Irritable bowel syndrome || id:ebi-a-GCST90016564	0.00394756	1.09999e-08	115082	Free cholesterol levels in very large HDL || id:ebi-a-GCST90093008	0.000283082	32.5863
rs72959041	A	G	-0.0519779	0.0052	0.049614	0.0504	6	127454893	486601	0.7558	0.00900599	Irritable bowel syndrome || id:ebi-a-GCST90016564	0.00900599	7.90005e-09	115082	Free cholesterol levels in very large HDL || id:ebi-a-GCST90093008	0.000289362	33.3094
rs73015021	G	A	-0.0765873	0.0261	0.120658	0.118	19	11192915	486601	0.0166498	0.00590066	Irritable bowel syndrome || id:ebi-a-GCST90016564	0.00590066	1.59993e-38	115082	Free cholesterol levels in very large HDL || id:ebi-a-GCST90093008	0.00146174	168.463
rs7534572	G	C	-0.032152	-0.0164	0.64747	0.6491	1	62999675	486601	0.02298	0.00402119	Irritable bowel syndrome || id:ebi-a-GCST90016564	0.00402119	1.29987e-15	115082	Free cholesterol levels in very large HDL || id:ebi-a-GCST90093008	0.000555211	63.9292
rs7707394	A	G	0.0256839	0.0011	0.357075	0.356	5	74472939	486601	0.8737	0.00401285	Irritable bowel syndrome || id:ebi-a-GCST90016564	0.00401285	1.5e-10	115082	Free cholesterol levels in very large HDL || id:ebi-a-GCST90093008	0.000355839	40.9646
rs7733436	T	C	0.0348307	0.0005	0.381464	0.3844	5	74666492	486601	0.9465	0.00396267	Irritable bowel syndrome || id:ebi-a-GCST90016564	0.00396267	1.50003e-18	115082	Free cholesterol levels in very large HDL || id:ebi-a-GCST90093008	0.000670888	77.2576
rs77516617	A	G	-0.0544269	0.0181	0.052809	0.053	15	59058720	486601	0.293	0.00868616	Irritable bowel syndrome || id:ebi-a-GCST90016564	0.00868616	3.69999e-10	115082	Free cholesterol levels in very large HDL || id:ebi-a-GCST90093008	0.000341048	39.2612
rs77732800	G	T	-0.0340491	0.0109	0.483171	0.4843	15	58568394	486601	0.1811	0.00392976	Irritable bowel syndrome || id:ebi-a-GCST90016564	0.00392976	4.49987e-18	115082	Free cholesterol levels in very large HDL || id:ebi-a-GCST90093008	0.000651911	75.0709
rs7897379	C	T	0.0318091	0.0098	0.479379	0.4816	10	65301725	486601	0.1509	0.00385347	Irritable bowel syndrome || id:ebi-a-GCST90016564	0.00385347	1.50003e-16	115082	Free cholesterol levels in very large HDL || id:ebi-a-GCST90093008	0.000591745	68.1383
rs7924631	G	A	-0.0237266	0.0201	0.552641	0.5471	11	10324061	486601	0.00341303	0.00387895	Irritable bowel syndrome || id:ebi-a-GCST90016564	0.00387895	9.49992e-10	115082	Free cholesterol levels in very large HDL || id:ebi-a-GCST90093008	0.000325008	37.4141
rs8103315	A	C	0.0374664	0.0097	0.135788	0.1358	19	45254168	486601	0.3727	0.0057806	Irritable bowel syndrome || id:ebi-a-GCST90016564	0.0057806	9.09913e-11	115082	Free cholesterol levels in very large HDL || id:ebi-a-GCST90093008	0.000364899	42.0079
rs821840	G	A	0.133779	0.0018	0.324526	0.3259	16	56993886	486601	0.8363	0.00411104	Irritable bowel syndrome || id:ebi-a-GCST90016564	0.00411104	1e-200	115082	Free cholesterol levels in very large HDL || id:ebi-a-GCST90093008	0.00911774	1058.92
rs849327	G	A	0.0244805	0.0105	0.656011	0.6543	7	28232457	486601	0.1429	0.00405605	Irritable bowel syndrome || id:ebi-a-GCST90016564	0.00405605	1.6e-09	115082	Free cholesterol levels in very large HDL || id:ebi-a-GCST90093008	0.000316438	36.4273
rs921919	A	G	-0.0319942	0.0006	0.66951	0.6649	12	125265201	486601	0.936	0.00418288	Irritable bowel syndrome || id:ebi-a-GCST90016564	0.00418288	1.99986e-14	115082	Free cholesterol levels in very large HDL || id:ebi-a-GCST90093008	0.000508117	58.5038
rs964184	C	G	0.111217	-0.0023	0.86726	0.8664	11	116648917	486601	0.8171	0.00567195	Irritable bowel syndrome || id:ebi-a-GCST90016564	0.00567195	1.29987e-85	115082	Free cholesterol levels in very large HDL || id:ebi-a-GCST90093008	0.00332983	384.477
rs9769088	C	T	-0.0341069	-0.0094	0.390936	0.3921	7	1029585	486601	0.2497	0.00396643	Irritable bowel syndrome || id:ebi-a-GCST90016564	0.00396643	8.00018e-18	115082	Free cholesterol levels in very large HDL || id:ebi-a-GCST90093008	0.000642094	73.9396

## Sheet: TableS4-5
Table S4-5. Detailed information on SNPs about Cholesterol levels in very small VLDL
SNP	effect_allele	other_allele	beta.exposure	beta.outcome	eaf.exposure	eaf.outcome	chromosome	position	samplesize.outcome	pval.outcome	se.outcome	outcome	se.exposure	pval.exposure	samplesize.exposure	exposure	R2	F-stastic
rs102274	C	T	-0.0696145	-0.0124	0.343868	0.3459	11	61557826	486601	0.0854398	0.0072	Irritable bowel syndrome || id:ebi-a-GCST90016564	0.00420565	1.50003e-61	115082	Cholesterol levels in very small VLDL || id:ebi-a-GCST90093028	0.00237516	273.984
rs10260606	C	G	0.0326016	0.0076	0.182652	0.1875	7	44584551	486601	0.4075	0.0092	Irritable bowel syndrome || id:ebi-a-GCST90016564	0.00516722	2.80001e-10	115082	Cholesterol levels in very small VLDL || id:ebi-a-GCST90093028	0.000345785	39.8067
rs10282584	T	C	-0.0344951	-0.003	0.410979	0.4106	7	1081442	486601	0.672699	0.0072	Irritable bowel syndrome || id:ebi-a-GCST90016564	0.00407556	2.60016e-17	115082	Cholesterol levels in very small VLDL || id:ebi-a-GCST90093028	0.000622103	71.6362
rs1057208	T	C	-0.0664952	0.0242	0.186277	0.1865	20	44563007	486601	0.00553605	0.0087	Irritable bowel syndrome || id:ebi-a-GCST90016564	0.00514467	3.29989e-38	115082	Cholesterol levels in very small VLDL || id:ebi-a-GCST90093028	0.00144953	167.054
rs1065853	T	G	-0.337331	0.0242	0.080581	0.0809	19	45413233	486601	0.1003	0.0147	Irritable bowel syndrome || id:ebi-a-GCST90016564	0.00737229	1e-200	115082	Cholesterol levels in very small VLDL || id:ebi-a-GCST90093028	0.0178678	2093.63
rs11206517	G	T	0.0870388	0.0055	0.033012	0.0352	1	55526428	486601	0.7782	0.0196	Irritable bowel syndrome || id:ebi-a-GCST90016564	0.0111989	7.70016e-15	115082	Cholesterol levels in very small VLDL || id:ebi-a-GCST90093028	0.000524614	60.4043
rs112819436	G	A	0.0540963	0.0156	0.056983	0.0578	11	126223122	486601	0.3437	0.0165	Irritable bowel syndrome || id:ebi-a-GCST90016564	0.00865332	4.09996e-10	115082	Cholesterol levels in very small VLDL || id:ebi-a-GCST90093028	0.00033948	39.0807
rs115478735	T	A	0.0588038	-0.0087	0.183304	0.1853	9	136149711	486601	0.3992	0.0103	Irritable bowel syndrome || id:ebi-a-GCST90016564	0.0051765	6.59933e-30	115082	Cholesterol levels in very small VLDL || id:ebi-a-GCST90093028	0.00112007	129.042
rs11591147	T	G	-0.314264	-0.0031	0.017457	0.0171	1	55505647	486601	0.9146	0.0289	Irritable bowel syndrome || id:ebi-a-GCST90016564	0.0152441	1.99986e-94	115082	Cholesterol levels in very small VLDL || id:ebi-a-GCST90093028	0.0036794	424.989
rs11601507	A	C	0.0496322	-0.0052	0.069168	0.0698	11	5701074	486601	0.7028	0.0137	Irritable bowel syndrome || id:ebi-a-GCST90016564	0.00779481	1.89998e-10	115082	Cholesterol levels in very small VLDL || id:ebi-a-GCST90093028	0.000352173	40.5423
rs11753995	A	G	0.037631	0.0036	0.171039	0.1693	6	160575366	486601	0.691801	0.0091	Irritable bowel syndrome || id:ebi-a-GCST90016564	0.00531874	1.50003e-12	115082	Cholesterol levels in very small VLDL || id:ebi-a-GCST90093028	0.000434788	50.0572
rs118170342	C	T	0.100011	-0.0007	0.040768	0.0417	19	45401868	486601	0.9702	0.0187	Irritable bowel syndrome || id:ebi-a-GCST90016564	0.010267	1.99986e-22	115082	Cholesterol levels in very small VLDL || id:ebi-a-GCST90093028	0.00082384	94.8857
rs12151108	A	G	-0.153729	0.027	0.119677	0.1168	19	11197261	486601	0.0133401	0.0109	Irritable bowel syndrome || id:ebi-a-GCST90016564	0.00615217	8.29851e-138	115082	Cholesterol levels in very small VLDL || id:ebi-a-GCST90093028	0.00539632	624.378
rs12208357	T	C	0.0619777	-0.0257	0.07	0.0715	6	160543148	486601	0.0567296	0.0135	Irritable bowel syndrome || id:ebi-a-GCST90016564	0.0078709	3.40017e-15	115082	Cholesterol levels in very small VLDL || id:ebi-a-GCST90093028	0.000538494	62.0033
rs12740374	T	G	-0.0826854	0.0086	0.221064	0.2219	1	109817590	486601	0.2978	0.0083	Irritable bowel syndrome || id:ebi-a-GCST90016564	0.00481339	3.90032e-66	115082	Cholesterol levels in very small VLDL || id:ebi-a-GCST90093028	0.00255762	295.086
rs12916	C	T	0.0548904	0.0029	0.400341	0.4021	5	74656539	486601	0.6787	0.007	Irritable bowel syndrome || id:ebi-a-GCST90016564	0.00408499	3.69999e-41	115082	Cholesterol levels in very small VLDL || id:ebi-a-GCST90093028	0.00156647	180.552
rs13010903	C	A	-0.0220601	0.0085	0.54311	0.549	2	20359290	486601	0.2168	0.0068	Irritable bowel syndrome || id:ebi-a-GCST90016564	0.00403162	4.49997e-08	115082	Cholesterol levels in very small VLDL || id:ebi-a-GCST90093028	0.000260097	29.9398
rs140798831	C	T	-0.0331922	-0.0113	0.656814	0.6564	2	21149771	486601	0.1143	0.0072	Irritable bowel syndrome || id:ebi-a-GCST90016564	0.00422516	4.00037e-15	115082	Cholesterol levels in very small VLDL || id:ebi-a-GCST90093028	0.000535976	61.7132
rs146407081	A	G	-0.0648098	0.0211	0.031687	0.032	15	59243880	486601	0.3662	0.0233	Irritable bowel syndrome || id:ebi-a-GCST90016564	0.0117491	3.50002e-08	115082	Cholesterol levels in very small VLDL || id:ebi-a-GCST90093028	0.000264332	30.4274
rs1500188	G	A	-0.0222319	-0.0121	0.450404	0.45	5	122827953	486601	0.0770903	0.0068	Irritable bowel syndrome || id:ebi-a-GCST90016564	0.00402974	3.40001e-08	115082	Cholesterol levels in very small VLDL || id:ebi-a-GCST90093028	0.000264409	30.4363
rs2141247	A	C	-0.023193	-0.001	0.612788	0.6058	12	124850753	486601	0.8896	0.0072	Irritable bowel syndrome || id:ebi-a-GCST90016564	0.00410965	1.7e-08	115082	Cholesterol levels in very small VLDL || id:ebi-a-GCST90093028	0.000276679	31.8491
rs2393775	A	G	-0.0403545	-0.0016	0.620309	0.6213	12	121424574	486601	0.8146	0.007	Irritable bowel syndrome || id:ebi-a-GCST90016564	0.00412752	1.39991e-22	115082	Cholesterol levels in very small VLDL || id:ebi-a-GCST90093028	0.000829923	95.5868
rs247616	T	C	-0.0762254	-0.0007	0.324699	0.3264	16	56989590	486601	0.9262	0.0073	Irritable bowel syndrome || id:ebi-a-GCST90016564	0.00427646	4.60045e-71	115082	Cholesterol levels in very small VLDL || id:ebi-a-GCST90093028	0.00275312	317.704
rs2495477	G	A	-0.0287224	0.0038	0.393802	0.3954	1	55518467	486601	0.6297	0.0078	Irritable bowel syndrome || id:ebi-a-GCST90016564	0.004178	6.20012e-12	115082	Cholesterol levels in very small VLDL || id:ebi-a-GCST90093028	0.000410505	47.2604
rs2539980	C	T	0.0236315	-0.0138	0.682109	0.6858	2	63208460	486601	0.0597806	0.0073	Irritable bowel syndrome || id:ebi-a-GCST90016564	0.00428248	3.40001e-08	115082	Cholesterol levels in very small VLDL || id:ebi-a-GCST90093028	0.000264527	30.4498
rs261274	C	A	0.0386371	-0.011	0.639963	0.6405	15	58620695	486601	0.1226	0.0071	Irritable bowel syndrome || id:ebi-a-GCST90016564	0.00416857	1.9002e-20	115082	Cholesterol levels in very small VLDL || id:ebi-a-GCST90093028	0.000745939	85.9068
rs261290	C	T	-0.173267	0.0048	0.654645	0.6557	15	58678720	486601	0.5012	0.0072	Irritable bowel syndrome || id:ebi-a-GCST90016564	0.00421111	1e-200	115082	Cholesterol levels in very small VLDL || id:ebi-a-GCST90093028	0.0144974	1692.9
rs2618566	T	G	-0.0249384	0.0052	0.660294	0.6621	20	17844684	486601	0.4777	0.0073	Irritable bowel syndrome || id:ebi-a-GCST90016564	0.00422553	3.59998e-09	115082	Cholesterol levels in very small VLDL || id:ebi-a-GCST90093028	0.000302577	34.8311
rs2642438	G	A	0.0297348	0.0017	0.70385	0.704	1	220970028	486601	0.8236	0.0075	Irritable bowel syndrome || id:ebi-a-GCST90016564	0.00438196	1.20005e-11	115082	Cholesterol levels in very small VLDL || id:ebi-a-GCST90093028	0.000399956	46.0453
rs2737245	T	G	-0.0317659	-0.0077	0.278602	0.2825	8	116658583	486601	0.3086	0.0076	Irritable bowel syndrome || id:ebi-a-GCST90016564	0.00447301	1.20005e-12	115082	Cholesterol levels in very small VLDL || id:ebi-a-GCST90093028	0.000438051	50.433
rs2738447	C	A	0.0323012	-0.0049	0.59318	0.5878	19	11227480	486601	0.4822	0.007	Irritable bowel syndrome || id:ebi-a-GCST90016564	0.00407658	2.29985e-15	115082	Cholesterol levels in very small VLDL || id:ebi-a-GCST90093028	0.000545257	62.7824
rs2792735	A	G	-0.0274591	0.0042	0.72034	0.7193	10	113921825	486601	0.5762	0.0076	Irritable bowel syndrome || id:ebi-a-GCST90016564	0.00445702	7.19996e-10	115082	Cholesterol levels in very small VLDL || id:ebi-a-GCST90093028	0.000329711	37.9556
rs4299376	T	G	-0.0443283	0.0159	0.676277	0.6786	2	44072576	486601	0.0300497	0.0073	Irritable bowel syndrome || id:ebi-a-GCST90016564	0.0042851	4.40048e-25	115082	Cholesterol levels in very small VLDL || id:ebi-a-GCST90093028	0.000929029	107.012
rs439523	C	T	0.0290026	-0.0076	0.52969	0.5218	19	49236102	486601	0.2713	0.0069	Irritable bowel syndrome || id:ebi-a-GCST90016564	0.00401223	4.90004e-13	115082	Cholesterol levels in very small VLDL || id:ebi-a-GCST90093028	0.000453835	52.251
rs4704834	G	A	0.0377009	-0.0025	0.644028	0.6445	5	156443066	486601	0.729201	0.0071	Irritable bowel syndrome || id:ebi-a-GCST90016564	0.00417398	1.69981e-19	115082	Cholesterol levels in very small VLDL || id:ebi-a-GCST90093028	0.000708415	81.5822
rs4738679	A	G	-0.0240684	0.0323	0.666712	0.6655	8	59370320	486601	7.61202e-06	0.0072	Irritable bowel syndrome || id:ebi-a-GCST90016564	0.00425821	1.6e-08	115082	Cholesterol levels in very small VLDL || id:ebi-a-GCST90093028	0.000277532	31.9472
rs4794048	C	A	0.0276221	-0.0136	0.480798	0.4766	17	45763073	486601	0.04678	0.0068	Irritable bowel syndrome || id:ebi-a-GCST90016564	0.00401523	6.00067e-12	115082	Cholesterol levels in very small VLDL || id:ebi-a-GCST90093028	0.000411061	47.3244
rs4860948	A	T	0.030842	-0.0023	0.244338	0.2461	4	69340991	486601	0.781101	0.0085	Irritable bowel syndrome || id:ebi-a-GCST90016564	0.00467034	4.00037e-11	115082	Cholesterol levels in very small VLDL || id:ebi-a-GCST90093028	0.000378805	43.6094
rs56015824	A	T	0.0303986	-0.0168	0.654366	0.6551	16	15054534	486601	0.0798307	0.0096	Irritable bowel syndrome || id:ebi-a-GCST90016564	0.00481418	2.69998e-10	115082	Cholesterol levels in very small VLDL || id:ebi-a-GCST90093028	0.000346342	39.8708
rs562338	G	A	0.102569	0.0065	0.819616	0.8211	2	21288321	486601	0.4652	0.0088	Irritable bowel syndrome || id:ebi-a-GCST90016564	0.00519427	8.60003e-87	115082	Cholesterol levels in very small VLDL || id:ebi-a-GCST90093028	0.00337681	389.92
rs6102034	G	C	-0.027397	0.0009	0.323224	0.3209	20	39186590	486601	0.8977	0.0073	Irritable bowel syndrome || id:ebi-a-GCST90016564	0.00432566	2.39999e-10	115082	Cholesterol levels in very small VLDL || id:ebi-a-GCST90093028	0.000348452	40.1138
rs61791721	A	T	-0.0322936	0.0035	0.231259	0.2288	3	135804550	486601	0.671399	0.0082	Irritable bowel syndrome || id:ebi-a-GCST90016564	0.00477068	1.29987e-11	115082	Cholesterol levels in very small VLDL || id:ebi-a-GCST90093028	0.000398008	45.821
rs61946991	C	A	-0.0254414	0.0225	0.451649	0.4528	13	32976654	486601	0.00787499	0.0085	Irritable bowel syndrome || id:ebi-a-GCST90016564	0.00423085	1.79999e-09	115082	Cholesterol levels in very small VLDL || id:ebi-a-GCST90093028	0.000314111	36.1592
rs62115478	G	A	-0.0796409	0.0022	0.029334	0.0292	19	44543760	486601	0.9271	0.0237	Irritable bowel syndrome || id:ebi-a-GCST90016564	0.0122148	7.00003e-11	115082	Cholesterol levels in very small VLDL || id:ebi-a-GCST90093028	0.00036926	42.5101
rs633695	G	A	0.128758	-0.0021	0.292354	0.2893	15	58725839	486601	0.7865	0.0077	Irritable bowel syndrome || id:ebi-a-GCST90016564	0.0044089	1.69824e-187	115082	Cholesterol levels in very small VLDL || id:ebi-a-GCST90093028	0.00735654	852.865
rs653178	T	C	0.0232446	-0.008	0.516036	0.5194	12	112007756	486601	0.2526	0.007	Irritable bowel syndrome || id:ebi-a-GCST90016564	0.00400824	6.69993e-09	115082	Cholesterol levels in very small VLDL || id:ebi-a-GCST90093028	0.000292148	33.6302
rs7241918	T	G	0.0341859	-0.0098	0.8229	0.8227	18	47160953	486601	0.2717	0.0089	Irritable bowel syndrome || id:ebi-a-GCST90016564	0.00525639	7.8001e-11	115082	Cholesterol levels in very small VLDL || id:ebi-a-GCST90093028	0.000367411	42.2972
rs72631343	G	C	-0.0434812	0.0066	0.129021	0.1293	17	67191270	486601	0.533301	0.0105	Irritable bowel syndrome || id:ebi-a-GCST90016564	0.0059706	3.29989e-13	115082	Cholesterol levels in very small VLDL || id:ebi-a-GCST90093028	0.000460638	53.0346
rs72843670	C	T	0.0330288	0.0005	0.138368	0.1403	6	29812895	486601	0.9581	0.0101	Irritable bowel syndrome || id:ebi-a-GCST90016564	0.0057774	1.09999e-08	115082	Cholesterol levels in very small VLDL || id:ebi-a-GCST90093028	0.000283916	32.6823
rs72848251	A	G	0.0444632	0.0118	0.194675	0.1951	6	32601288	486601	0.2359	0.01	Irritable bowel syndrome || id:ebi-a-GCST90016564	0.00518854	1e-17	115082	Cholesterol levels in very small VLDL || id:ebi-a-GCST90093028	0.000637715	73.4351
rs74747585	C	T	-0.0902656	0.0101	0.025173	0.0244	19	45039971	486601	0.6753	0.0242	Irritable bowel syndrome || id:ebi-a-GCST90016564	0.01311	5.79963e-12	115082	Cholesterol levels in very small VLDL || id:ebi-a-GCST90093028	0.000411768	47.4058
rs75003668	G	A	0.0799921	-0.0019	0.033354	0.0326	17	64195431	486601	0.9277	0.0206	Irritable bowel syndrome || id:ebi-a-GCST90016564	0.0113122	1.50003e-12	115082	Cholesterol levels in very small VLDL || id:ebi-a-GCST90093028	0.000434314	50.0026
rs7534572	G	C	0.0481521	-0.0164	0.64747	0.6491	1	62999675	486601	0.02298	0.0072	Irritable bowel syndrome || id:ebi-a-GCST90016564	0.0041814	1.10002e-30	115082	Cholesterol levels in very small VLDL || id:ebi-a-GCST90093028	0.00115101	132.611
rs7707394	A	G	0.0378455	0.0011	0.357075	0.356	5	74472939	486601	0.8737	0.0071	Irritable bowel syndrome || id:ebi-a-GCST90016564	0.004169	1.10002e-19	115082	Cholesterol levels in very small VLDL || id:ebi-a-GCST90093028	0.000715561	82.4057
rs77542162	G	A	0.17922	0.0022	0.022666	0.0221	17	67081278	486601	0.9282	0.0248	Irritable bowel syndrome || id:ebi-a-GCST90016564	0.0134567	1.80011e-40	115082	Cholesterol levels in very small VLDL || id:ebi-a-GCST90093028	0.00153893	177.373
rs77960347	G	A	0.146279	-0.0189	0.013234	0.0135	18	47109955	486601	0.524499	0.0297	Irritable bowel syndrome || id:ebi-a-GCST90016564	0.0174841	5.90065e-17	115082	Cholesterol levels in very small VLDL || id:ebi-a-GCST90093028	0.000607863	69.9955
rs80017394	G	A	0.026419	-0.0014	0.224972	0.2276	12	9133256	486601	0.8613	0.0081	Irritable bowel syndrome || id:ebi-a-GCST90016564	0.00480466	3.79997e-08	115082	Cholesterol levels in very small VLDL || id:ebi-a-GCST90093028	0.000262655	30.2343
rs8107974	T	A	-0.0877501	-0.005	0.075552	0.0775	19	19388500	486601	0.6962	0.0128	Irritable bowel syndrome || id:ebi-a-GCST90016564	0.00757479	4.90004e-31	115082	Cholesterol levels in very small VLDL || id:ebi-a-GCST90093028	0.00116477	134.198
rs822928	C	A	0.0241876	0.0102	0.52964	0.5311	1	234873275	486601	0.1365	0.0068	Irritable bowel syndrome || id:ebi-a-GCST90016564	0.00403339	2e-09	115082	Cholesterol levels in very small VLDL || id:ebi-a-GCST90093028	0.000312394	35.9615
rs9274488	G	A	-0.0251809	-0.0018	0.473684	0.4723	6	32633852	486601	0.8434	0.009	Irritable bowel syndrome || id:ebi-a-GCST90016564	0.00449052	2.1e-08	115082	Cholesterol levels in very small VLDL || id:ebi-a-GCST90093028	0.000273164	31.4443
rs9302635	C	T	-0.0407674	0.0189	0.182459	0.1823	16	72144174	486601	0.0316898	0.0088	Irritable bowel syndrome || id:ebi-a-GCST90016564	0.00516696	2.99985e-15	115082	Cholesterol levels in very small VLDL || id:ebi-a-GCST90093028	0.000540647	62.2513
rs9616847	T	A	0.0240201	0.001	0.388272	0.3873	22	50868669	486601	0.8873	0.007	Irritable bowel syndrome || id:ebi-a-GCST90016564	0.00412518	5.80003e-09	115082	Cholesterol levels in very small VLDL || id:ebi-a-GCST90093028	0.000294529	33.9044

## Sheet: TableS4-6
Table S4-6. Detailed information on SNPs about Free cholesterol levels in very small VLDL
SNP	effect_allele	other_allele	beta.exposure	beta.outcome	eaf.exposure	eaf.outcome	chromosome	position	samplesize.outcome	pval.outcome	se.outcome	outcome	se.exposure	pval.exposure	samplesize.exposure	exposure	R2	F-stastic
rs10096633	T	C	-0.0567327	-0.0218	0.123907	0.124	8	19830921	486601	0.0351196	0.0103	Irritable bowel syndrome || id:ebi-a-GCST90016564	0.00612304	1.9002e-20	115082	Free cholesterol levels in very small VLDL || id:ebi-a-GCST90093032	0.000745421	85.847
rs102274	C	T	-0.0574151	-0.0124	0.343868	0.3459	11	61557826	486601	0.0854398	0.0072	Irritable bowel syndrome || id:ebi-a-GCST90016564	0.00424653	1.20005e-41	115082	Free cholesterol levels in very small VLDL || id:ebi-a-GCST90093032	0.00158594	182.8
rs10260606	C	G	0.0319955	0.0076	0.182652	0.1875	7	44584551	486601	0.4075	0.0092	Irritable bowel syndrome || id:ebi-a-GCST90016564	0.00521769	8.70001e-10	115082	Free cholesterol levels in very small VLDL || id:ebi-a-GCST90093032	0.000326642	37.6022
rs1065853	T	G	-0.250461	0.0242	0.080581	0.0809	19	45413233	486601	0.1003	0.0147	Irritable bowel syndrome || id:ebi-a-GCST90016564	0.00744717	1e-200	115082	Free cholesterol levels in very small VLDL || id:ebi-a-GCST90093032	0.00973291	1131.07
rs11096640	A	C	-0.0229436	0.0108	0.483356	0.4888	2	20354039	486601	0.1121	0.0068	Irritable bowel syndrome || id:ebi-a-GCST90016564	0.00404623	1.40001e-08	115082	Free cholesterol levels in very small VLDL || id:ebi-a-GCST90093032	0.000279314	32.1525
rs11206517	G	T	0.081761	0.0055	0.033012	0.0352	1	55526428	486601	0.7782	0.0196	Irritable bowel syndrome || id:ebi-a-GCST90016564	0.0113081	4.79954e-13	115082	Free cholesterol levels in very small VLDL || id:ebi-a-GCST90093032	0.000454055	52.2764
rs112103450	C	T	-0.0338104	0.0078	0.129471	0.1291	20	34415578	486601	0.4963	0.0115	Irritable bowel syndrome || id:ebi-a-GCST90016564	0.00605405	2.30001e-08	115082	Free cholesterol levels in very small VLDL || id:ebi-a-GCST90093032	0.000270946	31.189
rs115445558	C	G	-0.0759417	0.031	0.06589	0.0645	2	44063098	486601	0.02585	0.0139	Irritable bowel syndrome || id:ebi-a-GCST90016564	0.00814649	1.10002e-20	115082	Free cholesterol levels in very small VLDL || id:ebi-a-GCST90093032	0.000754544	86.8984
rs115478735	T	A	0.0549926	-0.0087	0.183304	0.1853	9	136149711	486601	0.3992	0.0103	Irritable bowel syndrome || id:ebi-a-GCST90016564	0.00522666	6.90081e-26	115082	Free cholesterol levels in very small VLDL || id:ebi-a-GCST90093032	0.000961026	110.701
rs11591147	T	G	-0.294853	-0.0031	0.017457	0.0171	1	55505647	486601	0.9146	0.0289	Irritable bowel syndrome || id:ebi-a-GCST90016564	0.0153928	8.80035e-82	115082	Free cholesterol levels in very small VLDL || id:ebi-a-GCST90093032	0.00317823	366.917
rs11601507	A	C	0.0496033	-0.0052	0.069168	0.0698	11	5701074	486601	0.7028	0.0137	Irritable bowel syndrome || id:ebi-a-GCST90016564	0.00787057	2.90001e-10	115082	Free cholesterol levels in very small VLDL || id:ebi-a-GCST90093032	0.000345026	39.7193
rs11753995	A	G	0.0384587	0.0036	0.171039	0.1693	6	160575366	486601	0.691801	0.0091	Irritable bowel syndrome || id:ebi-a-GCST90016564	0.0053697	7.89951e-13	115082	Free cholesterol levels in very small VLDL || id:ebi-a-GCST90093032	0.000445542	51.2958
rs117911817	A	G	-0.0825191	0.0027	0.0182	0.0195	15	58854753	486601	0.922	0.0271	Irritable bowel syndrome || id:ebi-a-GCST90016564	0.0151075	4.70002e-08	115082	Free cholesterol levels in very small VLDL || id:ebi-a-GCST90093032	0.000259181	29.8343
rs118170342	C	T	0.0954162	-0.0007	0.040768	0.0417	19	45401868	486601	0.9702	0.0187	Irritable bowel syndrome || id:ebi-a-GCST90016564	0.0103713	3.59998e-20	115082	Free cholesterol levels in very small VLDL || id:ebi-a-GCST90093032	0.000734939	84.639
rs12208357	T	C	0.0696482	-0.0257	0.07	0.0715	6	160543148	486601	0.0567296	0.0135	Irritable bowel syndrome || id:ebi-a-GCST90016564	0.00794632	1.9002e-18	115082	Free cholesterol levels in very small VLDL || id:ebi-a-GCST90093032	0.000667099	76.821
rs12740374	T	G	-0.0851144	0.0086	0.221064	0.2219	1	109817590	486601	0.2978	0.0083	Irritable bowel syndrome || id:ebi-a-GCST90016564	0.00486034	1.20005e-68	115082	Free cholesterol levels in very small VLDL || id:ebi-a-GCST90093032	0.00265772	306.666
rs12804228	G	A	0.043584	0.0004	0.08472	0.0854	11	126260684	486601	0.9759	0.0123	Irritable bowel syndrome || id:ebi-a-GCST90016564	0.00731207	2.5e-09	115082	Free cholesterol levels in very small VLDL || id:ebi-a-GCST90093032	0.000308626	35.5276
rs12916	C	T	0.051826	0.0029	0.400341	0.4021	5	74656539	486601	0.6787	0.007	Irritable bowel syndrome || id:ebi-a-GCST90016564	0.00412444	3.29989e-36	115082	Free cholesterol levels in very small VLDL || id:ebi-a-GCST90093032	0.00137013	157.891
rs13076933	G	T	-0.0254044	0.0019	0.259653	0.2592	3	12327431	486601	0.8111	0.0079	Irritable bowel syndrome || id:ebi-a-GCST90016564	0.00462744	4e-08	115082	Free cholesterol levels in very small VLDL || id:ebi-a-GCST90093032	0.000261827	30.139
rs146407081	A	G	-0.0702042	0.0211	0.031687	0.032	15	59243880	486601	0.3662	0.0233	Irritable bowel syndrome || id:ebi-a-GCST90016564	0.0118592	3.2e-09	115082	Free cholesterol levels in very small VLDL || id:ebi-a-GCST90093032	0.000304422	35.0435
rs1471251	T	A	0.0277562	0.0045	0.397121	0.3958	4	87976359	486601	0.5233	0.007	Irritable bowel syndrome || id:ebi-a-GCST90016564	0.00414642	2.19989e-11	115082	Free cholesterol levels in very small VLDL || id:ebi-a-GCST90093032	0.000389222	44.8091
rs1883711	C	G	0.106358	0.0186	0.031207	0.0339	20	39179822	486601	0.3823	0.0213	Irritable bowel syndrome || id:ebi-a-GCST90016564	0.0118687	3.19963e-19	115082	Free cholesterol levels in very small VLDL || id:ebi-a-GCST90093032	0.000697306	80.302
rs2393776	A	G	-0.0401141	-0.0018	0.620298	0.6214	12	121424406	486601	0.7959	0.007	Irritable bowel syndrome || id:ebi-a-GCST90016564	0.00416754	6.20012e-22	115082	Free cholesterol levels in very small VLDL || id:ebi-a-GCST90093032	0.00080441	92.6461
rs2495477	G	A	-0.0255312	0.0038	0.393802	0.3954	1	55518467	486601	0.6297	0.0078	Irritable bowel syndrome || id:ebi-a-GCST90016564	0.00421876	1.40001e-09	115082	Free cholesterol levels in very small VLDL || id:ebi-a-GCST90093032	0.000318147	36.624
rs2523675	A	G	0.0244955	0.0211	0.342119	0.3436	6	31436032	486601	0.00480198	0.0075	Irritable bowel syndrome || id:ebi-a-GCST90016564	0.0043013	1.2e-08	115082	Free cholesterol levels in very small VLDL || id:ebi-a-GCST90093032	0.000281737	32.4314
rs2539980	C	T	0.0238248	-0.0138	0.682109	0.6858	2	63208460	486601	0.0597806	0.0073	Irritable bowel syndrome || id:ebi-a-GCST90016564	0.00432324	3.59998e-08	115082	Free cholesterol levels in very small VLDL || id:ebi-a-GCST90093032	0.000263826	30.3691
rs261274	C	A	0.0407019	-0.011	0.639963	0.6405	15	58620695	486601	0.1226	0.0071	Irritable bowel syndrome || id:ebi-a-GCST90016564	0.00420764	3.90032e-22	115082	Free cholesterol levels in very small VLDL || id:ebi-a-GCST90093032	0.000812441	93.5717
rs261290	C	T	-0.190747	0.0048	0.654645	0.6557	15	58678720	486601	0.5012	0.0072	Irritable bowel syndrome || id:ebi-a-GCST90016564	0.00425058	1e-200	115082	Free cholesterol levels in very small VLDL || id:ebi-a-GCST90093032	0.017198	2013.78
rs2737245	T	G	-0.035617	-0.0077	0.278602	0.2825	8	116658583	486601	0.3086	0.0076	Irritable bowel syndrome || id:ebi-a-GCST90016564	0.00451564	3.10027e-15	115082	Free cholesterol levels in very small VLDL || id:ebi-a-GCST90093032	0.000540299	62.2112
rs2738447	C	A	0.0327071	-0.0049	0.59318	0.5878	19	11227480	486601	0.4822	0.007	Irritable bowel syndrome || id:ebi-a-GCST90016564	0.00411799	1.99986e-15	115082	Free cholesterol levels in very small VLDL || id:ebi-a-GCST90093032	0.000547858	63.0821
rs34330586	T	A	-0.0420716	0.0042	0.231198	0.2287	3	135800409	486601	0.6126	0.0082	Irritable bowel syndrome || id:ebi-a-GCST90016564	0.00482435	2.80027e-18	115082	Free cholesterol levels in very small VLDL || id:ebi-a-GCST90093032	0.000660399	76.0489
rs3782257	A	G	-0.0243496	-0.0008	0.610818	0.604	12	124854903	486601	0.9148	0.0072	Irritable bowel syndrome || id:ebi-a-GCST90016564	0.00413808	4e-09	115082	Free cholesterol levels in very small VLDL || id:ebi-a-GCST90093032	0.000300779	34.6241
rs439523	C	T	0.0306609	-0.0076	0.52969	0.5218	19	49236102	486601	0.2713	0.0069	Irritable bowel syndrome || id:ebi-a-GCST90016564	0.00405299	3.90032e-14	115082	Free cholesterol levels in very small VLDL || id:ebi-a-GCST90093032	0.000497045	57.2283
rs4666000	C	T	0.0260652	0.0187	0.270514	0.2691	2	27839369	486601	0.0150598	0.0077	Irritable bowel syndrome || id:ebi-a-GCST90016564	0.00456918	1.2e-08	115082	Free cholesterol levels in very small VLDL || id:ebi-a-GCST90093032	0.000282693	32.5415
rs4704834	G	A	0.0444457	-0.0025	0.644028	0.6445	5	156443066	486601	0.729201	0.0071	Irritable bowel syndrome || id:ebi-a-GCST90016564	0.00421429	5.30029e-26	115082	Free cholesterol levels in very small VLDL || id:ebi-a-GCST90093032	0.00096557	111.225
rs4738679	A	G	-0.0274887	0.0323	0.666712	0.6655	8	59370320	486601	7.61202e-06	0.0072	Irritable bowel syndrome || id:ebi-a-GCST90016564	0.0042988	1.6e-10	115082	Free cholesterol levels in very small VLDL || id:ebi-a-GCST90093032	0.000355183	40.889
rs4794048	C	A	0.0289581	-0.0136	0.480798	0.4766	17	45763073	486601	0.04678	0.0068	Irritable bowel syndrome || id:ebi-a-GCST90016564	0.00405403	9.09913e-13	115082	Free cholesterol levels in very small VLDL || id:ebi-a-GCST90093032	0.000443166	51.0221
rs4812975	A	G	0.0399047	-0.0133	0.750337	0.7488	20	44545460	486601	0.0897697	0.0078	Irritable bowel syndrome || id:ebi-a-GCST90016564	0.00466811	1.20005e-17	115082	Free cholesterol levels in very small VLDL || id:ebi-a-GCST90093032	0.000634575	73.0732
rs4860948	A	T	0.0305913	-0.0023	0.244338	0.2461	4	69340991	486601	0.781101	0.0085	Irritable bowel syndrome || id:ebi-a-GCST90016564	0.00471544	8.69961e-11	115082	Free cholesterol levels in very small VLDL || id:ebi-a-GCST90093032	0.000365582	42.0866
rs55649657	G	C	0.0275548	-0.0029	0.219849	0.2186	7	21607283	486601	0.728501	0.0082	Irritable bowel syndrome || id:ebi-a-GCST90016564	0.00488269	1.7e-08	115082	Free cholesterol levels in very small VLDL || id:ebi-a-GCST90093032	0.000276661	31.847
rs58530605	GT	G	-0.0335592	0.0027	0.134829	0.1358	19	45215989	486601	0.8199	0.0118	Irritable bowel syndrome || id:ebi-a-GCST90016564	0.00598204	2e-08	115082	Free cholesterol levels in very small VLDL || id:ebi-a-GCST90093032	0.0002734	31.4715
rs60403635	C	T	-0.0913798	0.0157	0.043024	0.0429	2	21272778	486601	0.3563	0.017	Irritable bowel syndrome || id:ebi-a-GCST90016564	0.00997738	5.30029e-20	115082	Free cholesterol levels in very small VLDL || id:ebi-a-GCST90093032	0.000728356	83.8803
rs61946991	C	A	-0.0261338	0.0225	0.451649	0.4528	13	32976654	486601	0.00787499	0.0085	Irritable bowel syndrome || id:ebi-a-GCST90016564	0.00427182	9.49992e-10	115082	Free cholesterol levels in very small VLDL || id:ebi-a-GCST90093032	0.00032511	37.4259
rs633695	G	A	0.142399	-0.0021	0.292354	0.2893	15	58725839	486601	0.7865	0.0077	Irritable bowel syndrome || id:ebi-a-GCST90016564	0.00445023	1e-200	115082	Free cholesterol levels in very small VLDL || id:ebi-a-GCST90093032	0.0088185	1023.86
rs6602909	C	T	0.0268767	-0.0007	0.328942	0.326	13	114551993	486601	0.924	0.0076	Irritable bowel syndrome || id:ebi-a-GCST90016564	0.00430455	4.30002e-10	115082	Free cholesterol levels in very small VLDL || id:ebi-a-GCST90093032	0.000338643	38.9842
rs693	A	G	0.0863359	-0.0017	0.520889	0.5209	2	21232195	486601	0.7998	0.0068	Irritable bowel syndrome || id:ebi-a-GCST90016564	0.00404076	2.79898e-101	115082	Free cholesterol levels in very small VLDL || id:ebi-a-GCST90093032	0.00395121	456.509
rs72631343	G	C	-0.0440509	0.0066	0.129021	0.1293	17	67191270	486601	0.533301	0.0105	Irritable bowel syndrome || id:ebi-a-GCST90016564	0.00602829	2.70023e-13	115082	Free cholesterol levels in very small VLDL || id:ebi-a-GCST90093032	0.00046378	53.3966
rs72848251	A	G	0.0496998	0.0118	0.194675	0.1951	6	32601288	486601	0.2359	0.01	Irritable bowel syndrome || id:ebi-a-GCST90016564	0.00523825	2.39994e-21	115082	Free cholesterol levels in very small VLDL || id:ebi-a-GCST90093032	0.00078161	90.018
rs73015024	T	G	-0.146794	0.027	0.119667	0.1168	19	11197598	486601	0.0136	0.0109	Irritable bowel syndrome || id:ebi-a-GCST90016564	0.0062147	2.39883e-123	115082	Free cholesterol levels in very small VLDL || id:ebi-a-GCST90093032	0.00482468	557.916
rs74747585	C	T	-0.0796745	0.0101	0.025173	0.0244	19	45039971	486601	0.6753	0.0242	Irritable bowel syndrome || id:ebi-a-GCST90016564	0.0132432	1.79999e-09	115082	Free cholesterol levels in very small VLDL || id:ebi-a-GCST90093032	0.000314419	36.1947
rs75003668	G	A	0.0729222	-0.0019	0.033354	0.0326	17	64195431	486601	0.9277	0.0206	Irritable bowel syndrome || id:ebi-a-GCST90016564	0.0114215	1.7e-10	115082	Free cholesterol levels in very small VLDL || id:ebi-a-GCST90093032	0.000354089	40.763
rs7534572	G	C	0.0557894	-0.0164	0.64747	0.6491	1	62999675	486601	0.02298	0.0072	Irritable bowel syndrome || id:ebi-a-GCST90016564	0.00422219	7.29962e-40	115082	Free cholesterol levels in very small VLDL || id:ebi-a-GCST90093032	0.00151482	174.59
rs7707394	A	G	0.0338238	0.0011	0.357075	0.356	5	74472939	486601	0.8737	0.0071	Irritable bowel syndrome || id:ebi-a-GCST90016564	0.00420927	9.30037e-16	115082	Free cholesterol levels in very small VLDL || id:ebi-a-GCST90093032	0.000560764	64.5689
rs77542162	G	A	0.166821	0.0022	0.022666	0.0221	17	67081278	486601	0.9282	0.0248	Irritable bowel syndrome || id:ebi-a-GCST90016564	0.0135867	1.20005e-34	115082	Free cholesterol levels in very small VLDL || id:ebi-a-GCST90093032	0.00130827	150.753
rs77960347	G	A	0.115466	-0.0189	0.013234	0.0135	18	47109955	486601	0.524499	0.0297	Irritable bowel syndrome || id:ebi-a-GCST90016564	0.0176545	6.09958e-11	115082	Free cholesterol levels in very small VLDL || id:ebi-a-GCST90093032	0.00037156	42.775
rs8107974	T	A	-0.0960123	-0.005	0.075552	0.0775	19	19388500	486601	0.6962	0.0128	Irritable bowel syndrome || id:ebi-a-GCST90016564	0.00765173	4.10015e-36	115082	Free cholesterol levels in very small VLDL || id:ebi-a-GCST90093032	0.00136626	157.444
rs821840	G	A	-0.0830792	0.0018	0.324526	0.3259	16	56993886	486601	0.8363	0.0085	Irritable bowel syndrome || id:ebi-a-GCST90016564	0.00431709	1.59993e-82	115082	Free cholesterol levels in very small VLDL || id:ebi-a-GCST90093032	0.00320774	370.335
rs822928	C	A	0.0258261	0.0102	0.52964	0.5311	1	234873275	486601	0.1365	0.0068	Irritable bowel syndrome || id:ebi-a-GCST90016564	0.00407273	2.30001e-10	115082	Free cholesterol levels in very small VLDL || id:ebi-a-GCST90093032	0.000349291	40.2104
rs869412	C	T	-0.0374399	0.0046	0.226812	0.2274	7	1074134	486601	0.5817	0.0084	Irritable bowel syndrome || id:ebi-a-GCST90016564	0.00483777	1e-14	115082	Free cholesterol levels in very small VLDL || id:ebi-a-GCST90093032	0.00052017	59.8924
rs9302635	C	T	-0.0454499	0.0189	0.182459	0.1823	16	72144174	486601	0.0316898	0.0088	Irritable bowel syndrome || id:ebi-a-GCST90016564	0.00521682	2.99985e-18	115082	Free cholesterol levels in very small VLDL || id:ebi-a-GCST90093032	0.000659114	75.9008
rs9616847	T	A	0.0259956	0.001	0.388272	0.3873	22	50868669	486601	0.8873	0.007	Irritable bowel syndrome || id:ebi-a-GCST90016564	0.00416495	4.30002e-10	115082	Free cholesterol levels in very small VLDL || id:ebi-a-GCST90093032	0.000338396	38.9558
rs964184	C	G	-0.0753614	-0.0023	0.86726	0.8664	11	116648917	486601	0.8171	0.01	Irritable bowel syndrome || id:ebi-a-GCST90016564	0.00595508	1.10002e-36	115082	Free cholesterol levels in very small VLDL || id:ebi-a-GCST90093032	0.00138967	160.146

## Sheet: TableS4-7
Table S4-7. Detailed information on SNPs about Total triglycerides levels
SNP	effect_allele	other_allele	beta.exposure	beta.outcome	eaf.exposure	eaf.outcome	chromosome	position	samplesize.outcome	pval.outcome	se.outcome	outcome	se.exposure	pval.exposure	samplesize.exposure	exposure	R2	F-stastic
rs10455872	G	A	-0.178066	-0.0177	0.078987	0.0777	6	161010118	486601	0.1703	0.0129	Irritable bowel syndrome || id:ebi-a-GCST90016564	0.00736873	5.19996e-129	115082	Total triglycerides levels || id:ebi-a-GCST90092992	0.0050486	583.941
rs10882271	A	G	0.0249254	0.0075	0.265787	0.2632	10	95346067	486601	0.3359	0.0078	Irritable bowel syndrome || id:ebi-a-GCST90016564	0.00450201	3.09999e-08	115082	Total triglycerides levels || id:ebi-a-GCST90092992	0.000266286	30.6524
rs111909590	T	C	0.0576313	-0.0056	0.043584	0.0434	6	160545046	486601	0.7465	0.0173	Irritable bowel syndrome || id:ebi-a-GCST90016564	0.00980604	4.20001e-09	115082	Total triglycerides levels || id:ebi-a-GCST90092992	0.000300049	34.54
rs11231694	C	G	0.0518944	-0.0022	0.055796	0.0566	11	63862882	486601	0.8888	0.0158	Irritable bowel syndrome || id:ebi-a-GCST90016564	0.00873899	2.90001e-09	115082	Total triglycerides levels || id:ebi-a-GCST90092992	0.000306322	35.2623
rs11429307	GT	G	0.0570441	0.0068	0.191517	0.1902	5	55857025	486601	0.503499	0.0102	Irritable bowel syndrome || id:ebi-a-GCST90016564	0.005074	2.49977e-29	115082	Total triglycerides levels || id:ebi-a-GCST90092992	0.00109708	126.39
rs116843064	A	G	-0.233136	-0.0104	0.019851	0.0202	19	8429323	486601	0.7	0.0269	Irritable bowel syndrome || id:ebi-a-GCST90016564	0.0142791	6.29941e-60	115082	Total triglycerides levels || id:ebi-a-GCST90092992	0.00231103	266.569
rs117733303	G	A	-0.298693	-0.0317	0.0185	0.0184	6	160922870	486601	0.2285	0.0263	Irritable bowel syndrome || id:ebi-a-GCST90016564	0.0147465	3.19963e-91	115082	Total triglycerides levels || id:ebi-a-GCST90092992	0.00355238	410.265
rs11976955	G	C	0.0317017	0.012	0.314211	0.3118	7	130433594	486601	0.105	0.0074	Irritable bowel syndrome || id:ebi-a-GCST90016564	0.00429687	1.59993e-13	115082	Total triglycerides levels || id:ebi-a-GCST90092992	0.000472768	54.4319
rs1260326	C	T	-0.100041	-0.0238	0.603982	0.6075	2	27730940	486601	0.000630101	0.007	Irritable bowel syndrome || id:ebi-a-GCST90016564	0.00406473	9.39723e-134	115082	Total triglycerides levels || id:ebi-a-GCST90092992	0.00523607	605.738
rs13108218	G	A	-0.0367848	-0.0055	0.615355	0.6172	4	3443931	486601	0.4584	0.0074	Irritable bowel syndrome || id:ebi-a-GCST90016564	0.0041211	4.40048e-19	115082	Total triglycerides levels || id:ebi-a-GCST90092992	0.000691835	79.6715
rs13266992	C	T	0.0310656	0.0057	0.180568	0.1816	8	18239697	486601	0.523	0.0089	Irritable bowel syndrome || id:ebi-a-GCST90016564	0.00517453	1.89998e-09	115082	Total triglycerides levels || id:ebi-a-GCST90092992	0.000313094	36.0421
rs13389219	T	C	-0.0485917	0.0002	0.392532	0.3963	2	165528876	486601	0.9824	0.007	Irritable bowel syndrome || id:ebi-a-GCST90016564	0.00407361	8.4004e-33	115082	Total triglycerides levels || id:ebi-a-GCST90092992	0.00123487	142.285
rs141469619	G	A	0.284582	-0.0547	0.010141	0.0112	11	116916060	486601	0.1571	0.0386	Irritable bowel syndrome || id:ebi-a-GCST90016564	0.0210266	9.79941e-42	115082	Total triglycerides levels || id:ebi-a-GCST90092992	0.0015892	183.176
rs1471251	T	A	0.0316321	0.0045	0.397121	0.3958	4	87976359	486601	0.5233	0.007	Irritable bowel syndrome || id:ebi-a-GCST90016564	0.00408524	9.70063e-15	115082	Total triglycerides levels || id:ebi-a-GCST90092992	0.0005207	59.9533
rs150844304	C	A	0.146144	0.0819	0.025671	0.0253	15	43726625	486601	0.000182802	0.0219	Irritable bowel syndrome || id:ebi-a-GCST90016564	0.0126008	4.19952e-31	115082	Total triglycerides levels || id:ebi-a-GCST90092992	0.00116748	134.511
rs1736070	T	C	-0.0341617	-0.0226	0.666414	0.6674	8	11665805	486601	0.00213998	0.0074	Irritable bowel syndrome || id:ebi-a-GCST90016564	0.00427197	1.29987e-15	115082	Total triglycerides levels || id:ebi-a-GCST90092992	0.000555359	63.9462
rs174580	G	A	0.0466679	-0.0132	0.351972	0.3538	11	61606642	486601	0.0626801	0.0071	Irritable bowel syndrome || id:ebi-a-GCST90016564	0.00415963	3.29989e-29	115082	Total triglycerides levels || id:ebi-a-GCST90092992	0.00109256	125.869
rs1801689	C	A	-0.0860353	0.0102	0.030526	0.0296	17	64210580	486601	0.628801	0.0212	Irritable bowel syndrome || id:ebi-a-GCST90016564	0.0115771	1.10002e-13	115082	Total triglycerides levels || id:ebi-a-GCST90092992	0.000479665	55.2263
rs187429064	G	A	-0.114468	-0.0335	0.013453	0.0135	19	19380513	486601	0.3581	0.0364	Irritable bowel syndrome || id:ebi-a-GCST90016564	0.0181596	2.90001e-10	115082	Total triglycerides levels || id:ebi-a-GCST90092992	0.000345142	39.7327
rs2035816	G	A	-0.040701	0.0073	0.084301	0.081	4	100508556	486601	0.561	0.0125	Irritable bowel syndrome || id:ebi-a-GCST90016564	0.0071803	1.40001e-08	115082	Total triglycerides levels || id:ebi-a-GCST90092992	0.000279123	32.1305
rs2068888	A	G	-0.0260341	-0.004	0.450101	0.4487	10	94839642	486601	0.5564	0.0068	Irritable bowel syndrome || id:ebi-a-GCST90016564	0.00400012	7.59976e-11	115082	Total triglycerides levels || id:ebi-a-GCST90092992	0.000367936	42.3576
rs2070971	T	G	0.0319611	0.0231	0.137053	0.1378	7	44197583	486601	0.02	0.0099	Irritable bowel syndrome || id:ebi-a-GCST90016564	0.00580388	3.69999e-08	115082	Total triglycerides levels || id:ebi-a-GCST90092992	0.000263442	30.3249
rs2081194	C	G	-0.0244042	0.006	0.601344	0.6037	19	49263477	486601	0.4503	0.0079	Irritable bowel syndrome || id:ebi-a-GCST90016564	0.00417274	5e-09	115082	Total triglycerides levels || id:ebi-a-GCST90092992	0.000297132	34.2042
rs2186037	G	A	0.0315055	-0.0002	0.518794	0.5187	6	127455029	486601	0.9805	0.0068	Irritable bowel syndrome || id:ebi-a-GCST90016564	0.00398864	2.80027e-15	115082	Total triglycerides levels || id:ebi-a-GCST90092992	0.000541852	62.3901
rs261290	C	T	-0.0409565	0.0048	0.654645	0.6557	15	58678720	486601	0.5012	0.0072	Irritable bowel syndrome || id:ebi-a-GCST90016564	0.00419837	1.80011e-22	115082	Total triglycerides levels || id:ebi-a-GCST90092992	0.000826262	95.1649
rs2678379	G	A	0.0980421	-0.0011	0.793822	0.7924	2	21226560	486601	0.8996	0.0084	Irritable bowel syndrome || id:ebi-a-GCST90016564	0.00490244	5.70033e-89	115082	Total triglycerides levels || id:ebi-a-GCST90092992	0.00346327	399.938
rs28383314	C	T	0.0412963	0.0262	0.622964	0.6243	6	32587213	486601	0.000342997	0.0073	Irritable bowel syndrome || id:ebi-a-GCST90016564	0.00410081	7.50067e-24	115082	Total triglycerides levels || id:ebi-a-GCST90092992	0.000880426	101.409
rs28752924	C	T	0.0263277	0.0238	0.445537	0.4421	6	31303922	486601	0.00426305	0.0083	Irritable bowel syndrome || id:ebi-a-GCST90016564	0.00412383	1.7e-10	115082	Total triglycerides levels || id:ebi-a-GCST90092992	0.000354049	40.7584
rs2915400	C	T	0.0263586	0.0054	0.767824	0.768	11	14364951	486601	0.5037	0.0081	Irritable bowel syndrome || id:ebi-a-GCST90016564	0.00473032	2.5e-08	115082	Total triglycerides levels || id:ebi-a-GCST90092992	0.000269736	31.0496
rs2925979	C	T	-0.0329686	-0.0063	0.698949	0.699	16	81534790	486601	0.3998	0.0075	Irritable bowel syndrome || id:ebi-a-GCST90016564	0.00434046	3.10027e-14	115082	Total triglycerides levels || id:ebi-a-GCST90092992	0.000501077	57.6928
rs2943635	T	C	0.0401239	0.0212	0.679832	0.6752	2	227077377	486601	0.00427504	0.0074	Irritable bowel syndrome || id:ebi-a-GCST90016564	0.00426313	4.90004e-21	115082	Total triglycerides levels || id:ebi-a-GCST90092992	0.000769144	88.5812
rs328	G	C	-0.192009	-0.016	0.100307	0.1013	8	19819724	486601	0.1568	0.0113	Irritable bowel syndrome || id:ebi-a-GCST90016564	0.0065995	4.19759e-186	115082	Total triglycerides levels || id:ebi-a-GCST90092992	0.00730182	846.474
rs34682685	A	G	0.0407078	-0.0175	0.103441	0.1046	16	72096227	486601	0.1186	0.0112	Irritable bowel syndrome || id:ebi-a-GCST90016564	0.00657298	5.89997e-10	115082	Total triglycerides levels || id:ebi-a-GCST90092992	0.00033318	38.3551
rs3812316	G	C	-0.124142	-0.0085	0.129282	0.1267	7	73020337	486601	0.4052	0.0102	Irritable bowel syndrome || id:ebi-a-GCST90016564	0.00592726	2.09991e-97	115082	Total triglycerides levels || id:ebi-a-GCST90092992	0.00379726	438.654
rs3857142	T	C	0.0233936	0.007	0.663406	0.6646	4	15106036	486601	0.3315	0.0072	Irritable bowel syndrome || id:ebi-a-GCST90016564	0.00422793	3.09999e-08	115082	Total triglycerides levels || id:ebi-a-GCST90092992	0.00026596	30.6148
rs3860847	A	G	0.0351072	-0.0067	0.212508	0.2121	8	126631799	486601	0.4205	0.0084	Irritable bowel syndrome || id:ebi-a-GCST90016564	0.00488404	6.59933e-13	115082	Total triglycerides levels || id:ebi-a-GCST90092992	0.000448778	51.6686
rs4704834	G	A	0.0383849	-0.0025	0.644028	0.6445	5	156443066	486601	0.729201	0.0071	Irritable bowel syndrome || id:ebi-a-GCST90016564	0.00415321	2.39994e-20	115082	Total triglycerides levels || id:ebi-a-GCST90092992	0.000741692	85.4172
rs4760254	C	G	-0.0286456	-0.0006	0.239066	0.243	12	57766392	486601	0.9446	0.0081	Irritable bowel syndrome || id:ebi-a-GCST90016564	0.00465417	7.49998e-10	115082	Total triglycerides levels || id:ebi-a-GCST90092992	0.000329064	37.8812
rs483082	T	G	0.0537415	0.0026	0.236539	0.2357	19	45416178	486601	0.755899	0.0084	Irritable bowel syndrome || id:ebi-a-GCST90016564	0.00468903	2.09991e-30	115082	Total triglycerides levels || id:ebi-a-GCST90092992	0.00114012	131.355
rs56001710	T	A	-0.0303073	-0.0108	0.580583	0.5841	7	25983400	486601	0.196	0.0084	Irritable bowel syndrome || id:ebi-a-GCST90016564	0.00415872	3.19963e-13	115082	Total triglycerides levels || id:ebi-a-GCST90092992	0.000461283	53.1089
rs59484402	CT	C	-0.0415538	0.0009	0.611688	0.6126	1	230302838	486601	0.9113	0.0083	Irritable bowel syndrome || id:ebi-a-GCST90016564	0.00412881	7.89951e-24	115082	Total triglycerides levels || id:ebi-a-GCST90092992	0.000879391	101.289
rs60960031	A	G	-0.0242582	-0.0158	0.402852	0.4027	2	21530659	486601	0.0237001	0.007	Irritable bowel syndrome || id:ebi-a-GCST90016564	0.0040611	2.30001e-09	115082	Total triglycerides levels || id:ebi-a-GCST90092992	0.000309947	35.6798
rs61838776	A	C	0.0300659	0.01	0.161109	0.1631	1	219618564	486601	0.2828	0.0093	Irritable bowel syndrome || id:ebi-a-GCST90016564	0.0054238	2.99999e-08	115082	Total triglycerides levels || id:ebi-a-GCST90092992	0.000266943	30.7279
rs62117489	A	C	-0.0560662	-0.008	0.056468	0.0549	19	8442202	486601	0.626	0.0164	Irritable bowel syndrome || id:ebi-a-GCST90016564	0.00864169	8.69961e-11	115082	Total triglycerides levels || id:ebi-a-GCST90092992	0.000365627	42.0918
rs632057	G	T	-0.0364572	-0.0051	0.627778	0.6256	6	139834012	486601	0.4705	0.007	Irritable bowel syndrome || id:ebi-a-GCST90016564	0.0041122	7.59976e-19	115082	Total triglycerides levels || id:ebi-a-GCST90092992	0.000682518	78.5978
rs633695	G	A	0.0290549	-0.0021	0.292354	0.2893	15	58725839	486601	0.7865	0.0077	Irritable bowel syndrome || id:ebi-a-GCST90016564	0.00439556	3.80014e-11	115082	Total triglycerides levels || id:ebi-a-GCST90092992	0.000379523	43.6921
rs6796333	C	T	-0.029773	0.002	0.180898	0.1774	3	52359678	486601	0.8193	0.0089	Irritable bowel syndrome || id:ebi-a-GCST90016564	0.00516727	8.30004e-09	115082	Total triglycerides levels || id:ebi-a-GCST90092992	0.000288397	33.1983
rs684773	C	A	0.0372254	-0.0067	0.767075	0.7698	3	135956305	486601	0.4045	0.0081	Irritable bowel syndrome || id:ebi-a-GCST90016564	0.00471258	2.80027e-15	115082	Total triglycerides levels || id:ebi-a-GCST90092992	0.000541899	62.3956
rs6938550	A	G	-0.0400301	-0.0146	0.914146	0.9155	6	20462138	486601	0.2419	0.0125	Irritable bowel syndrome || id:ebi-a-GCST90016564	0.00709652	1.7e-08	115082	Total triglycerides levels || id:ebi-a-GCST90092992	0.000276411	31.8182
rs7018333	G	A	-0.0270191	0.0318	0.671955	0.6704	8	59402570	486601	1.213e-05	0.0073	Irritable bowel syndrome || id:ebi-a-GCST90016564	0.00425438	2.1e-10	115082	Total triglycerides levels || id:ebi-a-GCST90092992	0.000350356	40.3331
rs7133378	A	G	-0.0294825	0.0217	0.319789	0.3197	12	124409502	486601	0.00302197	0.0073	Irritable bowel syndrome || id:ebi-a-GCST90016564	0.00426931	5.00035e-12	115082	Total triglycerides levels || id:ebi-a-GCST90092992	0.000414215	47.6876
rs7140110	C	T	0.0281476	0.0039	0.299365	0.2963	13	114544024	486601	0.6207	0.0078	Irritable bowel syndrome || id:ebi-a-GCST90016564	0.00435034	9.79941e-11	115082	Total triglycerides levels || id:ebi-a-GCST90092992	0.000363639	41.8629
rs7205804	A	G	-0.0299176	0.0055	0.440369	0.4416	16	57004889	486601	0.4198	0.0069	Irritable bowel syndrome || id:ebi-a-GCST90016564	0.0040193	9.79941e-14	115082	Total triglycerides levels || id:ebi-a-GCST90092992	0.000481212	55.4045
rs72555385	G	A	0.070737	0.028	0.049304	0.0476	7	73123473	486601	0.0990695	0.017	Irritable bowel syndrome || id:ebi-a-GCST90016564	0.00924	1.9002e-14	115082	Total triglycerides levels || id:ebi-a-GCST90092992	0.000509004	58.606
rs72836561	T	C	0.116092	0.0291	0.031482	0.032	17	41926126	486601	0.1648	0.0209	Irritable bowel syndrome || id:ebi-a-GCST90016564	0.0114039	2.39994e-24	115082	Total triglycerides levels || id:ebi-a-GCST90092992	0.000899704	103.631
rs72986845	C	A	-0.0324133	-0.0052	0.135554	0.1332	1	109615481	486601	0.6218	0.0105	Irritable bowel syndrome || id:ebi-a-GCST90016564	0.00588633	3.69999e-08	115082	Total triglycerides levels || id:ebi-a-GCST90092992	0.000263412	30.3214
rs73596816	A	G	-0.0936957	0.0058	0.033593	0.0335	6	161017363	486601	0.7798	0.0206	Irritable bowel syndrome || id:ebi-a-GCST90016564	0.0110674	2.49977e-17	115082	Total triglycerides levels || id:ebi-a-GCST90092992	0.000622401	71.6705
rs74434374	A	C	0.064048	0.006	0.044813	0.0465	6	31850308	486601	0.719399	0.0168	Irritable bowel syndrome || id:ebi-a-GCST90016564	0.00961247	2.70023e-11	115082	Total triglycerides levels || id:ebi-a-GCST90092992	0.000385626	44.395
rs75634664	G	C	0.0487459	0.0323	0.060201	0.0671	17	17540249	486601	0.01741	0.0136	Irritable bowel syndrome || id:ebi-a-GCST90016564	0.00865785	1.79999e-08	115082	Total triglycerides levels || id:ebi-a-GCST90092992	0.000275378	31.6992
rs7679	C	T	0.045268	0.0239	0.186406	0.1866	20	44576502	486601	0.00622702	0.0087	Irritable bowel syndrome || id:ebi-a-GCST90016564	0.00512409	1e-18	115082	Total triglycerides levels || id:ebi-a-GCST90092992	0.000677715	78.0444
rs76895963	G	T	-0.0926867	-0.0311	0.020556	0.0211	12	4384844	486601	0.2953	0.0297	Irritable bowel syndrome || id:ebi-a-GCST90016564	0.0154874	2.19999e-09	115082	Total triglycerides levels || id:ebi-a-GCST90092992	0.000311125	35.8154
rs79439217	TAAGAA	T	-0.08371	0.0153	0.352737	0.355	1	63060037	486601	0.0668698	0.0084	Irritable bowel syndrome || id:ebi-a-GCST90016564	0.00416345	6.4998e-90	115082	Total triglycerides levels || id:ebi-a-GCST90092992	0.0035004	404.241
rs79598313	T	C	0.105861	-0.0116	0.023201	0.0247	1	27284913	486601	0.612099	0.0228	Irritable bowel syndrome || id:ebi-a-GCST90016564	0.0132139	1.10002e-15	115082	Total triglycerides levels || id:ebi-a-GCST90092992	0.000557387	64.1804
rs8107974	T	A	-0.108733	-0.005	0.075552	0.0775	19	19388500	486601	0.6962	0.0128	Irritable bowel syndrome || id:ebi-a-GCST90016564	0.00754554	4.49987e-47	115082	Total triglycerides levels || id:ebi-a-GCST90092992	0.00180113	207.651
rs883863	A	G	0.0263744	0.0002	0.308012	0.3075	11	116389017	486601	0.974	0.0075	Irritable bowel syndrome || id:ebi-a-GCST90016564	0.0043446	1.29999e-09	115082	Total triglycerides levels || id:ebi-a-GCST90092992	0.000320116	36.8517
rs964184	C	G	-0.218989	-0.0023	0.86726	0.8664	11	116648917	486601	0.8171	0.01	Irritable bowel syndrome || id:ebi-a-GCST90016564	0.00586614	1e-200	115082	Total triglycerides levels || id:ebi-a-GCST90092992	0.0119644	1393.58
rs9889584	A	G	0.0515168	0.0348	0.062203	0.0619	17	17434141	486601	0.0146501	0.0142	Irritable bowel syndrome || id:ebi-a-GCST90016564	0.00824969	4.20001e-10	115082	Total triglycerides levels || id:ebi-a-GCST90092992	0.000338726	38.9955
rs998584	A	C	0.030938	0.0078	0.482313	0.4796	6	43757896	486601	0.2707	0.007	Irritable bowel syndrome || id:ebi-a-GCST90016564	0.00397991	7.59976e-15	115082	Total triglycerides levels || id:ebi-a-GCST90092992	0.000524783	60.4269
