# Supplementary material for: Investigating the causal roles of cholesterol and triglyceride subfractions across lipoproteins in irritable bowel syndrome: a Mendelian randomization study
Source: Metabol Open. 2025 Dec 18;29:100434. doi: 10.1016/j.metop.2025.100434 (PMC12775915; doi:10.1016/j.metop.2025.100434)
Supplement: Multimedia component 5 [file mmc5.xlsx]

## Sheet: Sheet1
Table S5 Validation of the associations of genetically determined cholesterol levels in different particle sizes of HDL, LDL, VLDL with Irritable bowel syndrome
	Mendelian Randomization Method	No. of SNPs used	β	OR	95% CI	P value	Pleiotropy test		Heterogeneity test
							MR-Egger intercept	P value	MR Egger (Q)	P value
Cholesterol in chylomicrons and extremely large VLDL	IVW	66	0.06	1.0618	1.0086,1.1178	0.0221	-0.0001	0.942	141.606	8.50224e-08
	MR Egger		0.0622	1.0642	0.9825,1.1527	0.1315
	Weighted median		0.0506	1.0519	0.9933,1.114	0.0831
	Weighted mode		0.0478	1.049	0.9948,1.1061	0.0814
	Simple mode		0.0309	1.0314	0.9286,1.1456	0.565
Cholesterol in very large HDL	IVW	97	-0.0651	0.9368	0.8955,0.9801	0.0046	-0.0008	0.6569	202.989	8.04394e-10
	MR Egger		-0.0537	0.9476	0.8856,1.0139	0.1224
	Weighted median		-0.0401	0.9606	0.9105,1.0134	0.1413
	Weighted mode		-0.0497	0.9514	0.9142,0.9902	0.0164
	Simple mode		-0.083	0.9202	0.8292,1.0213	0.1213
Cholesterol in medium VLDL	IVW	49	-0.0534	0.9479	0.9049,0.9929	0.024	-0.0013	0.5659	68.8391	0.0205
	MR Egger		-0.0375	0.9631	0.8967,1.0344	0.3081
	Weighted median		-0.0587	0.9429	0.8872,1.0021	0.0588
	Weighted mode		-0.0468	0.9542	0.9005,1.0112	0.1199
	Simple mode		-0.0103	0.9897	0.8871,1.1041	0.854
Cholesterol in small HDL	IVW	50	0.0643	1.0664	0.9902,1.1484	0.0889	-0.0042	0.2422	120.315	3.8701e-08
	MR Egger		0.1331	1.1424	0.9973,1.3085	0.0605
	Weighted median		0.1257	1.1339	1.05,1.2246	0.0013
	Weighted mode		0.1313	1.1403	1.0506,1.2377	0.0028
	Simple mode		-0.0704	0.9319	0.766,1.1338	0.4846
Cholesterol in very small VLDL	IVW	61	-0.0589	0.9427	0.9033,0.9839	0.0068	-0.0023	0.2532	89.2846	0.0066
	MR Egger		-0.0297	0.9706	0.9092,1.0361	0.375
	Weighted median		-0.028	0.9723	0.9221,1.0252	0.2996
	Weighted mode		-0.0323	0.9681	0.9194,1.0194	0.2237
	Simple mode		-0.0231	0.9771	0.8829,1.0813	0.6561
