# Supplementary material for: Investigating the causal roles of cholesterol and triglyceride subfractions across lipoproteins in irritable bowel syndrome: a Mendelian randomization study
Source: Metabol Open. 2025 Dec 18;29:100434. doi: 10.1016/j.metop.2025.100434 (PMC12775915; doi:10.1016/j.metop.2025.100434)
Supplement: Multimedia component 6 [file mmc6.xlsx]

## Sheet: Sheet1
Table S6 Validation of the associations of genetically determined free cholesterol levels in different particle sizes of HDL, LDL, VLDL with Irritable bowel syndrome
	Mendelian Randomization Method	No. of SNPs used	β	OR	95% CI	P value	Pleiotropy test		Heterogeneity test
							MR-Egger intercept	P value	MR Egger (Q)	P value
Free cholesterol in chylomicrons and extremely large VLDL	IVW	67	0.0661	1.0683	1.0199,1.1191	0.0052	0.0008	0.708	118.429	5.79952e-05
	MR Egger		0.0557	1.0572	0.9841,1.1358	0.1325
	Weighted median		0.071	1.0736	1.0170,1.1333	0.0101
	Weighted mode		0.0529	1.0543	0.9994,1.1122	0.0566
	Simple mode		0.0201	1.0203	0.9238,1.1269	0.6918
Free cholesterol in very large HDL	IVW	84	-0.075	0.9277	0.8871,0.9701	0.001	-0.0008	0.686	163.234	2.49534e-07
	MR Egger		-0.0646	0.9374	0.8763,1.0026	0.0634
	Weighted median		-0.0727	0.9298	0.8840,0.9779	0.0046
	Weighted mode		-0.057	0.9445	0.9068,0.9838	0.0074
	Simple mode		-0.0902	0.9137	0.8205,1.0174	0.1038
Free cholesterol in small LDL	IVW	53	-0.0342	0.9663	0.9329,1.0009	0.0563	0.0001	0.9464	67.4524	0.0611
	MR Egger		-0.0352	0.9653	0.922,1.0108	0.1393
	Weighted median		-0.0363	0.9643	0.9249,1.0053	0.0875
	Weighted mode		-0.0326	0.9678	0.9274,1.0100	0.1399
	Simple mode		-0.0062	0.9937	0.8833,1.1180	0.9175
Free cholesterol in very small VLDL	IVW	66	-0.0513	0.9499	0.9117,0.9896	0.014	-0.0012	0.5636	94.8866	0.0073
	MR Egger		-0.0362	0.9643	0.9032,1.0296	0.2813
	Weighted median		-0.0247	0.9755	0.9249,1.0288	0.3612
	Weighted mode		-0.0284	0.9719	0.9257,1.0204	0.2563
	Simple mode		-0.0284	0.9719	0.8840,1.0685	0.5583
