# Supplementary material for: Investigating the causal roles of cholesterol and triglyceride subfractions across lipoproteins in irritable bowel syndrome: a Mendelian randomization study
Source: Metabol Open. 2025 Dec 18;29:100434. doi: 10.1016/j.metop.2025.100434 (PMC12775915; doi:10.1016/j.metop.2025.100434)
Supplement: Multimedia component 7 [file mmc7.xlsx]

## Sheet: Sheet1
Table S7 Associations of genetically determined Cholesterol to total lipids ratio in different particle sizes of HDL, LDL, VLDL with Irritable bowel syndrome
	Mendelian Randomization Method	No. of SNPs used	β	OR	95% CI	P value	Pleiotropy test		Heterogeneity test
							MR-Egger intercept	P value	MR Egger (Q)	P value
Cholesterol to total lipids ratio in chylomicrons and extremely large VLDL	IVW	30	-0.0468	0.9541	0.9058,1.0050	0.0767	-0.001	0.7214	34.217	0.1938
	MR Egger		-0.0354	0.9651	0.8895,1.0471	0.4008
	Weighted median		-0.0608	0.9409	0.8809,1.0050	0.0702
	Weighted mode		-0.0476	0.9534	0.8951,1.0155	0.1497
	Simple mode		0.0061	1.0061	0.9019,1.1224	0.9132
Cholesterol to total lipids ratio in very large HDL	IVW	48	0.0217	1.022	0.9795,1.0663	0.3144	0.0005	0.8077	73.7852	0.0057
	MR Egger		0.0166	1.0167	0.9580,1.0790	0.586
	Weighted median		0.0168	1.017	0.9661,1.0705	0.5193
	Weighted mode		0.0189	1.019	0.9776,1.0623	0.3771
	Simple mode		0.0577	1.0594	0.9373,1.1975	0.36
Cholesterol to total lipids ratio in very large VLDL	IVW	71	-0.0811	0.922	0.8787,0.9675	0.0009	-0.0005	0.8179	116.667	0.0002
	MR Egger		-0.0737	0.9288	0.8580,1.0055	0.0724
	Weighted median		-0.0811	0.9221	0.8695,0.9778	0.0067
	Weighted mode		-0.0647	0.9373	0.8835,0.9943	0.035
	Simple mode		-0.0236	0.9766	0.8671,1.0998	0.6973
Cholesterol to total lipids ratio in large HDL	IVW	86	-0.0861	0.9174	0.8768,0.9599	0.0001	-0.0028	0.1412	149.917	1.31664e-05
	MR Egger		-0.0462	0.9547	0.8909,1.0231	0.1934
	Weighted median		-0.0823	0.9209	0.8692,0.9756	0.0051
	Weighted mode		-0.0652	0.9368	0.8915,0.9843	0.0114
	Simple mode		-0.0747	0.9279	0.8276,1.0403	0.2034
Cholesterol to total lipids ratio in large LDL	IVW	59	-0.0611	0.9407	0.8933,0.9905	0.0203	-0.0021	0.428	113.418	1.30082e-05
	MR Egger		-0.0362	0.9643	0.8902,1.0447	0.378
	Weighted median		-0.0441	0.9568	0.9019,1.015	0.1434
	Weighted mode		-0.0383	0.9623	0.913,1.0143	0.1581
	Simple mode		-0.0111	0.9889	0.866,1.1292	0.8699
Cholesterol to total lipids ratio in large VLDL	IVW	58	-0.0641	0.9378	0.8954,0.9823	0.0066	-0.003	0.2394	87.8772	0.0041
	MR Egger		-0.0276	0.9727	0.9017,1.0493	0.4778
	Weighted median		-0.0433	0.9576	0.9045,1.0138	0.1366
	Weighted mode		-0.0391	0.9616	0.9122,1.0136	0.1511
	Simple mode		-0.035	0.9655	0.876,1.0642	0.4829
Cholesterol to total lipids ratio in medium HDL	IVW	85	-0.0504	0.9507	0.9053,0.9985	0.0435	-0.0008	0.7189	180.959	3.02031e-09
	MR Egger		-0.0389	0.9617	0.8882,1.0413	0.3394
	Weighted median		-0.0104	0.9895	0.9355,1.0467	0.7144
	Weighted mode		-0.0165	0.9835	0.937,1.0324	0.5055
	Simple mode		0.0037	1.0037	0.896,1.1244	0.9485
Cholesterol to total lipids ratio in medium LDL	IVW	38	-0.0344	0.9661	0.8923,1.046	0.3952	-0.0036	0.3907	93.2027	5.78729e-07
	MR Egger		0.017	1.0171	0.8834,1.1711	0.814
	Weighted median		0.0281	1.0285	0.9447,1.1199	0.5159
	Weighted mode		0.0239	1.0242	0.9514,1.1025	0.5281
	Simple mode		0.0151	1.0153	0.8889,1.1597	0.8239
Cholesterol to total lipids ratio in medium VLDL	IVW	75	-0.0873	0.9163	0.8776,0.9567	7.37434e-05	-0.0022	0.2594	118.802	0.00056
	MR Egger		-0.0586	0.943	0.8831,1.007	0.0842
	Weighted median		-0.0637	0.9382	0.8842,0.9954	0.0348
	Weighted mode		-0.0606	0.9411	0.8872,0.9983	0.0474
	Simple mode		-0.026	0.9742	0.8597,1.104	0.6842
Cholesterol to total lipids ratio in small HDL	IVW	62	-0.0392	0.9615	0.9163,1.0088	0.1092	-0.003	0.2248	126.649	1.13225e-06
	MR Egger		-0.0062	0.9937	0.9254,1.067	0.8636
	Weighted median		-0.0269	0.9733	0.923,1.0264	0.3189
	Weighted mode		-0.025	0.9753	0.9306,1.0221	0.2999
	Simple mode		-0.0021	0.9978	0.8972,1.1098	0.9691
Cholesterol to total lipids ratio in small LDL	IVW	36	-0.0075	0.9924	0.9175,1.0734	0.8495	0.0015	0.7018	66.9559	0.0006
	MR Egger		-0.0342	0.9663	0.8259,1.1305	0.6715
	Weighted median		0.0163	1.0164	0.9314,1.1092	0.7135
	Weighted mode		0.0218	1.022	0.9157,1.1407	0.6993
	Simple mode		0.014	1.0141	0.8547,1.2033	0.8726
Cholesterol to total lipids ratio in small VLDL	IVW	67	-0.0669	0.9352	0.8962,0.9759	0.002	-0.001	0.6164	110.588	0.0003
	MR Egger		-0.055	0.9464	0.8885,1.0081	0.0923
	Weighted median		-0.0529	0.9484	0.898,1.0017	0.0577
	Weighted mode		-0.046	0.9549	0.9098,1.0023	0.0665
	Simple mode		-0.0097	0.9903	0.8987,1.0912	0.8449
Cholesterol to total lipids ratio in very small VLDL	IVW	75	-0.0772	0.9256	0.8888,0.9639	0.0001	-0.0018	0.3891	122.163	0.0002
	MR Egger		-0.0568	0.9447	0.8883,1.0047	0.0744
	Weighted median		-0.054	0.9473	0.8959,1.0018	0.0579
	Weighted mode		-0.0388	0.9618	0.9149,1.0111	0.1314
	Simple mode		0.0033	1.0033	0.888,1.1336	0.957
