# Supplementary material for: Investigating the causal roles of cholesterol and triglyceride subfractions across lipoproteins in irritable bowel syndrome: a Mendelian randomization study
Source: Metabol Open. 2025 Dec 18;29:100434. doi: 10.1016/j.metop.2025.100434 (PMC12775915; doi:10.1016/j.metop.2025.100434)
Supplement: Multimedia component 8 [file mmc8.xlsx]

## Sheet: Sheet1
Table S8 Associations of genetically determined free cholesterol to total lipids ratio in different particle sizes of HDL, LDL, VLDL with Irritable bowel syndrome
	Mendelian Randomization Method	No. of SNPs used	β	OR	95% CI	P value	Pleiotropy test		Heterogeneity test
							MR-Egger intercept	P value	MR Egger (Q)	P value
Free cholesterol to total lipids ratio in chylomicrons and extremely large VLDL	IVW	28	-0.0612	0.9405	0.8841,1.0006	0.0524	-0.0048	0.19	39.5714	0.0429
	MR Egger		-0.0121	0.9879	0.8992,1.0853	0.8027
	Weighted median		-0.0605	0.9412	0.8796,1.0071	0.0794
	Weighted mode		-0.0546	0.9468	0.8920,1.0050	0.0837
	Simple mode		-0.0321	0.9683	0.8710,1.0764	0.5561
Free Cholesterol to total lipids ratio in very large HDL	IVW	82	0.0231	1.0234	0.9784,1.0704	0.3127	-0.0016	0.4013	145.508	1.06e-05
	MR Egger		0.0443	1.0453	0.9778,1.1173	0.1963
	Weighted median		0.0197	1.0199	0.9698,1.0726	0.4417
	Weighted mode		0.0327	1.0332	0.9908,1.0775	0.1298
	Simple mode		0.0688	1.0713	0.9503,1.2076	0.263
Free Cholesterol to total lipids ratio in very large VLDL	IVW	65	-0.1059	0.8994	0.8517,0.9498	0.0001	-0.0025	0.3582	111.977	0.0001
	MR Egger		-0.0665	0.9356	0.8468,1.0338	0.1961
	Weighted median		-0.0696	0.9327	0.8739,0.9954	0.0358
	Weighted mode		-0.0804	0.9226	0.8515,0.9997	0.0537
	Simple mode		-0.0804	0.9226	0.8172,1.041	0.1986
Free cholesterol to total lipids ratio in large HDL	IVW	69	-0.0618	0.94	0.905,0.9763	0.0014	-0.0011	0.5296	103.122	0.003
	MR Egger		-0.0492	0.9519	0.9013,1.0054	0.0819
	Weighted median		-0.0544	0.9469	0.901,0.9952	0.0316
	Weighted mode		-0.055	0.9464	0.9076,0.9869	0.0121
	Simple mode		-0.0439	0.9569	0.8703,1.0522	0.3667
Free cholesterol to total lipids ratio in large LDL	IVW	86	-0.0864	0.9172	0.8802,0.9557	3.8457e-05	-0.0019	0.2739	139.633	0.0001
	MR Egger		-0.0611	0.9406	0.8851,0.9996	0.052
	Weighted median		-0.0617	0.9401	0.8907,0.9923	0.0251
	Weighted mode		-0.0455	0.9555	0.9086,1.0047	0.0795
	Simple mode		-0.0373	0.9633	0.8508,1.0907	0.5571
Free cholesterol to total lipids ratio in large VLDL	IVW	48	-0.037	0.9636	0.911,1.0192	0.1956	-0.0047	0.1101	76.5534	0.0031
	MR Egger		0.0255	0.988	0.9344,1.1263	0.594
	Weighted median		-0.012	1.0259	0.9214,1.0594	0.735
	Weighted mode		-0.0107	0.9893	0.9278,1.0548	0.744
	Simple mode		0.0066	1.0066	0.8922,1.1357	0.914
Free cholesterol to total lipids ratio in medium HDL	IVW	86	-0.0413	0.9594	0.9154,1.0056	0.0844	-0.0004	0.823	176.589	1.50241e-08
	MR Egger		-0.0348	0.9657	0.897,1.0396	0.357
	Weighted median		-0.0242	0.9759	0.9247,1.0301	0.3777
	Weighted mode		-0.0255	0.9747	0.9287,1.023	0.3026
	Simple mode		-0.0255	0.9747	0.8752,1.0855	0.6429
Free cholesterol to total lipids ratio in medium LDL	IVW	78	-0.0755	0.9272	0.8856,0.9707	0.0012	-0.0028	0.1892	154.851	2.49938e-07
	MR Egger		-0.0418	0.959	0.8963,1.026	0.2287
	Weighted median		-0.0648	0.9372	0.8887,0.9883	0.0168
	Weighted mode		-0.0493	0.9518	0.9071,0.9987	0.048
	Simple mode		-0.054	0.9474	0.8493,1.0567	0.3356
Free cholesterol to total lipids ratio in medium VLDL	IVW	69	-0.0931	0.911	0.8718,0.9519	3.29062e-05	-0.0024	0.272	110.719	0.0006244
	MR Egger		-0.0625	0.9393	0.876,1.0073	0.0837
	Weighted median		-0.0647	0.9373	0.8818,0.9963	0.0378
	Weighted mode		-0.0643	0.9377	0.8849,0.9935	0.0328
	Simple mode		-0.0783	0.9246	0.8275,1.033	0.1705
Free cholesterol to total lipids ratio in small HDL	IVW	74	-0.0323	0.9682	0.9374,0.9999	0.0496	0.0008	0.6415	103.542	0.0087
	MR Egger		-0.0398	0.9609	0.9183,1.0054	0.0889
	Weighted median		-0.0227	0.9774	0.9383,1.0182	0.2743
	Weighted mode		-0.0251	0.9752	0.943,1.0085	0.147
	Simple mode		-0.0251	0.9752	0.8893,1.0693	0.5949
Free cholesterol to total lipids ratio in small LDL	IVW	72	-0.0473	0.9537	0.9162,0.9928	0.0209	-0.0017	0.3899	126.049	4.60789e-05
	MR Egger		-0.0298	0.9706	0.9173,1.027	0.3042
	Weighted median		-0.0493	0.9518	0.9082,0.9975	0.0391
	Weighted mode		-0.0386	0.962	0.921,1.0048	0.0856
	Simple mode		-0.017	0.983	0.8937,1.0813	0.7267
Free cholesterol to total lipids ratio in small VLDL	IVW	72	-0.0769	0.9258	0.8868,0.9666	0.0004	-0.0025	0.2079	127.381	3.34777e-05
	MR Egger		-0.0477	0.9533	0.8958,1.0145	0.1369
	Weighted median		-0.0501	0.951	0.9011,1.0037	0.0682
	Weighted mode		-0.0447	0.9562	0.9105,1.0042	0.0779
	Simple mode		0.0215	1.0217	0.9158,1.1399	0.7006
Free cholesterol to total lipids ratio in very small VLDL	IVW	51	-0.0621	0.9397	0.8933,0.9885	0.0161	-0.0014	0.5817	87.7286	0.0005
	MR Egger		-0.0438	0.957	0.8814,1.0392	0.3013
	Weighted median		-0.0636	0.9383	0.8802,1.0002	0.0509
	Weighted mode		-0.0315	0.9689	0.9066,1.0355	0.3569
	Simple mode		0.0406	1.0414	0.9192,1.18	0.5264
