# Supplementary material for: Investigating the causal roles of cholesterol and triglyceride subfractions across lipoproteins in irritable bowel syndrome: a Mendelian randomization study
Source: Metabol Open. 2025 Dec 18;29:100434. doi: 10.1016/j.metop.2025.100434 (PMC12775915; doi:10.1016/j.metop.2025.100434)
Supplement: Multimedia component 9 [file mmc9.xlsx]

## Sheet: Sheet1
Table S9 Associations of genetically determined Triglycerides to total lipids ratio in different particle sizes of HDL, LDL, VLDL with Irritable bowel syndrome
	Mendelian Randomization Method	No. of SNPs used	β	OR	95% CI	P value	Pleiotropy test		Heterogeneity test
							MR-Egger intercept	P value	MR Egger (Q)	P value
Triglycerides to total lipids ratio in chylomicrons and extremely large VLD	IVW	22	0.0393	1.0401	0.9865,1.0967	0.1449	0.005	0.1932	25.2474	0.1921
	MR Egger		-0.0067	0.9932	0.9123,1.0813	0.8773
	Weighted median		0.0466	1.0477	0.9845,1.1149	0.1419
	Weighted mode		0.0454	1.0464	0.9867,1.1098	0.1448
	Simple mode		0.0042	1.0042	0.9174,1.0992	0.9277
Triglycerides to total lipids ratio in very large HDL	IVW	71	0.0935	1.098	1.0459,1.1527	0.0001	0.004	0.1132	134.203	4.36283e-06
	MR Egger		0.0433	1.0443	0.966,1.1289	0.2789
	Weighted median		0.0806	1.0839	1.0232,1.1483	0.0061
	Weighted mode		0.0683	1.0707	1.0153,1.1293	0.014
	Simple mode		0.0949	1.0995	0.9803,1.2332	0.1094
Triglycerides to total lipids ratio in very large VLDL	IVW	61	0.0861	1.0899	1.0356,1.1471	0.0009	0.001	0.6861	106.179	0.0001
	MR Egger		0.0719	1.0745	0.9861,1.1708	0.1059
	Weighted median		0.0838	1.0875	1.0221,1.1570	0.0079
	Weighted mode		0.0628	1.0648	1.0013,1.1323	0.0495
	Simple mode		0.0013	1.0013	0.9025,1.1108	0.98
Triglycerides to total lipids ratio in large HDL	IVW	73	0.057	1.0586	1.0089,1.1108	0.0201	0.0013	0.5686	153.054	5.86377e-08
	MR Egger		0.0403	1.0412	0.9662,1.1219	0.2926
	Weighted median		0.0313	1.0318	0.9782,1.0884	0.2491
	Weighted mode		0.0325	1.0331	0.9793,1.0898	0.2362
	Simple mode		0.0709	1.0735	0.9573,1.2037	0.2285
Cholesterol to total lipids ratio in large LDL	IVW	70	0.0549	1.0565	1.0077,1.1076	0.0225	0.0021	0.3487	148.079	7.03231e-08
	MR Egger		0.0306	1.0311	0.9621,1.1050	0.3889
	Weighted median		0.049	1.0503	0.9966,1.1068	0.0666
	Weighted mode		0.0326	1.0331	0.9894,1.0788	0.1437
	Simple mode		0.0204	1.0206	0.9075,1.1477	0.7341
Triglycerides to total lipids ratio in large VLDL	IVW	55	0.0285	1.0289	0.9844,1.0755	0.2059	0.0034	0.1632	72.5121	0.0387
	MR Egger		-0.0117	0.9883	0.9206,1.0610	0.7476
	Weighted median		-0.0035	0.9964	0.9418,1.0542	0.9018
	Weighted mode		-0.0024	0.9975	0.9461,1.0517	0.9287
	Simple mode		-0.0169	0.9832	0.8722,1.1083	0.7831
Triglycerides to total lipids ratio in medium HDL	IVW	74	0.053	1.0544	1.0080,1.1030	0.021	0.0026	0.259	138.284	4.40144e-06
	MR Egger		0.0209	1.0211	0.9509,1.0965	0.5666
	Weighted median		0.0123	1.0123	0.9592,1.0684	0.6542
	Weighted mode		0.0227	1.023	0.9760,1.0722	0.3453
	Simple mode		0.0746	1.0775	0.9665,1.2013	0.1824
Triglycerides to total lipids ratio in medium LDL	IVW	64	0.0425	1.0434	1.0003,1.0884	0.0482	0.0024	0.28	123.1	6.3237e-06
	MR Egger		0.0191	1.0193	0.9603,1.0818	0.5312
	Weighted median		0.0168	1.0169	0.9711,1.0649	0.4747
	Weighted mode		0.0091	1.0092	0.9709,1.0489	0.6429
	Simple mode		-0.0058	0.9941	0.8903,1.1101	0.9179
Triglycerides to total lipids ratio in medium VLDL	IVW	79	0.0874	1.0914	1.0461,1.1385	5.08408e-05	0.0021	0.2732	122.19	0.0008
	MR Egger		0.0598	1.0616	0.9951,1.1327	0.0738
	Weighted median		0.0624	1.0644	1.0023,1.1304	0.0415
	Weighted mode		0.0609	1.0628	1.0079,1.1207	0.0271
	Simple mode		0.0541	1.0556	0.9366,1.1898	0.3777
Triglycerides to total lipids ratio in small HDL	IVW	86	0.0677	1.07	1.0211,1.1213	0.0045	0.0033	0.1363	178.812	8.17473e-09
	MR Egger		0.0228	1.0231	0.9495,1.1024	0.5495
	Weighted median		0.0139	1.014	0.9627,1.0680	0.5985
	Weighted mode		0.0303	1.0308	0.9807,1.0834	0.2359
	Simple mode		0.0541	1.0556	0.9476,1.1758	0.328
Triglycerides to total lipids ratio in small LDL	IVW	68	0.0661	1.0684	1.0271,1.1113	0.0009	0.0047	0.0208	107.389	0.0009
	MR Egger		0.0185	1.0187	0.9643,1.0761	0.5093
	Weighted median		0.0482	1.0493	0.9974,1.1040	0.0627
	Weighted mode		0.0393	1.0401	0.9986,1.0832	0.0622
	Simple mode		0.0014	1.0014	0.9062,1.1066	0.9773
Triglycerides to total lipids ratio in small VLDL	IVW	68	0.0667	1.069	1.0239,1.1160	0.0023	0.0016	0.4478	116.827	0.0001
	MR Egger		0.0488	1.05	0.9858,1.1184	0.134
	Weighted median		0.0516	1.0529	0.9970,1.1121	0.0639
	Weighted mode		0.0487	1.0499	1.0007,1.1015	0.0508
	Simple mode		0.013	1.0131	0.9040,1.1355	0.8225
Triglycerides to total lipids ratio in very small VLDL	IVW	76	0.083	1.0865	1.0433,1.1316	6.22091e-05	0.0018	0.3727	124.483	0.0002
	MR Egger		0.0618	1.0637	1.0000,1.1314	0.0534
	Weighted median		0.0543	1.0558	0.9997,1.1150	0.0509
	Weighted mode		0.0449	1.0459	0.9941,1.1005	0.0871
	Simple mode		0.162	1.1758	1.0386,1.3313	0.0125
